# Supplementary material for: Combined nitrogen and drought stress leads to overlapping and unique proteomic responses in potato
Source: Planta. 2023 Feb 16;257(3):58. doi: 10.1007/s00425-023-04085-4 (PMC9935667; doi:10.1007/s00425-023-04085-4)
Supplement: Supplementary file 2 — Supplementary file2 (XLSX 655 KB) [file 425_2023_4085_MOESM2_ESM.xlsx]

## Sheet: Article
Combined nitrogen and drought stress leads to overlapping and unique proteomic responses in potato
Katharina Wellpott1+, Anna M. Jozefowicz2+, Philipp Meise3, Annegret Schum3, Sylvia Seddig3, Hans-Peter Mock2,4, Traud Winkelmann1, Christin Bündig1
1 Dept. Woody plant and propagation physiology, Institute of Horticultural Production Systems, Leibniz University Hannover, Herrenhäuser Str. 2, 30419 Hannover, Germany
2 Applied Biochemistry, Dept. Physiology and Cell Biology, Leibniz Institute of Plant Genetics and Crop Plant Research (IPK), OT Gatersleben, Corrensstr. 3, 06466 Seeland, Germany
3 [formerly] Institute for Resistance Research and Stress Tolerance, Julius-Kühn-Institute (JKI), Bundesforschungsinstitut für Kulturpflanzen, Rudolf-Schick-Platz 3a, 18190 Sanitz, Germany
4 Current address: Universidad de Costa Rica, CIGRAS, 11501-2060 San Pedro, Costa Rica
+ These authors have contributed equally to the manuscript.
Corresponding author:
Christin Bündig
Institute of Horticultural Production Systems
Leibniz Universität Hannover
Herrenhäuser Straße 2
30419 Hannover
Germany
Tel.: +49 (0) 511/7623239
Fax: +49 (0) 511/7623608
Email: buendig@baum.uni-hannover.de
ORCID: https://orcid.org/0000-0002-6280-1319

## Sheet: Supp. Table S1
Supplementary Table S1 Leaf Samples 5 days after stop of water supply, mean values of both experimental years with Standard deviation. n = 2 x 2 (Kjeldahl N, pure proten, proline, soluble sugar, relative leaf water content), n = 2 x 8 (plant height, SPAD units)
	Kjeldahl Nitrogen [mg N/g DM]				Pure Protein [mg N/g DM]				Proline [µmol/g DM]				Soluble sugar [µmol/g DM]				Relative Leaf Water Content (%)				Plant height [cm]				SPAD units
	WD	C	ND	NWD	WD	C	ND	NWD	WD	C	ND	NWD	WD	C	ND	NWD	WD	C	ND	NWD	WD	C	ND	NWD	WD	C	ND	NWD
EUROSTARCH	40.1638	24.7644	19.3576	27.7394	34.2142	22.5612	17.5625	24.8312	41.5886	1.2189	1.31244	5.78381	450.165	414.3	332.287	524.9	58.6332	73.3585	74.4244	64.2087	24.8125	25.1875	23.5625	22.125	34.175	34.4312	27.85	29.8375
SD	10.2054	3.11443	2.28249	4.50554	7.84256	3.45897	2.18337	3.78828	44.439	0.440242	0.723629	5.79398	100.993	73.0851	17.7461	43.6262	9.0688	5.91655	1.6093	11.0264	2.6638	2.50915	1.75	2.12525	6.92161	4.5222	2.22081	3.28712
KIEBITZ	41.727	28.1184	17.1456	19.4646	36.7062	25.7248	16.7397	18.8576	31.8225	3.42376	1.23722	2.19923	735.664	405.894	385.446	523.334	70.2578	77.398	83.5186	76.0863	18	18.625	17.5625	16.9375	50.6	44	36.8375	36.35
SD	4.39754	1.73593	2.25129	1.06238	2.57839	1.28408	1.20249	1.80433	10.3853	2.01797	0.48036	0.650647	32.4441	22.0223	24.226	72.9786	6.14645	4.65784	6.60577	3.92895	2.80476	2.87228	2.68251	1.76895	5.99311	2.99666	1.45551	2.99622
KOLIBRI	55.4142	33.4262	26.8058	30.9582	46.5006	30.2072	24.1374	27.93	41.502	0.79749	0.910355	3.97688	482.402	417.71	379.157	679.129	66.473	85.8883	87.6844	80.4615	18.5	20.4375	19.6875	18.375	45.8813	40.5437	33.85	35.3813
SD	3.93533	1.93329	4.26345	2.82711	1.57543	1.43321	3.7805	1.3982	11.8498	0.300155	0.238865	2.81361	145.757	29.3384	21.4885	66.8521	5.5554	6.36065	4.38853	3.6457	3.48329	5.07239	4.06151	3.4809	5.70885	1.80812	1.6334	3.35722
TOMBA	42.2746	28.452	22.2822	30.831	36.452	26.051	19.8068	26.6488	23.5255	1.53609	1.49043	3.97682	433.14	429.682	299.184	379.939	73.8876	80.4321	84.0438	80.0958	25.25	24.375	24.25	22.6875	46.6125	41.425	34.3	36.9062
SD	7.85685	2.96024	2.59926	6.37941	6.17073	3.13311	2.23411	4.94899	18.9074	0.296017	0.143456	3.23816	109.443	24.8549	26.5017	33.9148	5.20437	3.86865	3.82167	3.76966	2.08167	2.8954	2.88675	2.18232	7.45403	4.06522	2.25507	6.13346

## Sheet: Supp. Table S2
Supplementary Table S2. Proteins similarly regulated in both Tomba and Kiebitz during combined N deficiency and drought stress. Statistical analysis: Students T-test, P < 0.05
	lower abundant under stress conditions
	higher abundant under stress conditions											T-test	P value			Fold change		stress/control			T-test	P value			Fold change			stress/control
	students t-Test P value < 0.05
*	manual functional classfication								Funtional classification KEGG			2013	2015	2013	2015	2013	2015	2013	2015		2013	2015	2013	2015	2013	2015	2013	2015
Cultivar specificity	Accession	Cluster	Peptide count	Unique peptides	Description in database	Description Uniprot	Description BlastKoala	Manual assignment	1st dimension	2nd dimension	3rd dimension	Tomba	Tomba	Kiebitz	Kiebitz	Tomba	Tomba	Kiebitz	Kiebitz		Kolibri	Kolibri	Eurostarch	Eurostarch	Kolibri	Kolibri	Eurostarch	Eurostarch
Tomba Kiebitz	PGSC0003DMP400025263	II	3	3	PGSC0003DMT400037192 Protein remo_soltu ame: full=remorin ame: full=pp34	Remorin		*	Environmental Information Processing	Signal transduction		0.000120102	0.0130311	0.000249131	0.0430084	3.14254	1.58964	2.72466	1.54594		0.000274561	0.130604	3.43262e-06	0.353973	2.91561	1.37215	2.54428	1.07469
Tomba Kiebitz Eurostarch	PGSC0003DMP400022975;PGSC0003DMP400027824	V	5	5	PGSC0003DMT400033762 Protein serine threonine-protein phosphatase 2a 65 kda regulatory subunit a beta isoform-like	Protein phosphatase 2A	serine/threonine-protein phosphatase 2A regulatory subunit A	*	Environmental Information Processing	Signal transduction		0.0274037	0.000846038	0.00465587	0.000230504	0.596853	0.341143	0.471189	0.544405		0.0587367	0.0324006	0.000249228	0.0191339	0.769288	0.657343	0.502344	0.650824
all	PGSC0003DMP400024416	II	2	2	PGSC0003DMT400035925 Protein vacuolar-processing enzyme	Vacoular processing enzyme 1	LGMN; legumain	*	Genetic Information Processing	Folding, sorting and degradation	(Cysteine peptidases)	0.00231327	0.000618078	0.000109815	0.00103364	1.75021	5.11273	7.84463	4.24984		4.4479e-06	0.0145123	5.94108e-08	0.000131077	3.51268	3.61353	6.36968	4.40594
Tomba Kiebitz	PGSC0003DMP400033101	III	2	2	PGSC0003DMT400048984 Protein cysteine proteinase 3-like	Cysteine proteinase 3	cathepsin H	*	Genetic Information Processing	Folding, sorting and degradation	(Cysteine peptidases)	0.00348768	0.0156314	0.000134022	0.00612474	0.656374	1.65798	2.04154	1.51252		0.47183	0.495477	0.00320812	4.46191e-05	1.00513	0.998068	1.39485	1.97041
Tomba Kiebitz	PGSC0003DMP400025512;PGSC0003DMP400025093;PGSC0003DMP400036498;PGSC0003DMP400025510	IV	28	27	PGSC0003DMT400037527 Protein atp-dependent clp protease atp-binding subunit clpa homolog chloroplastic-like	ATP-dependent Clp protease ATP-binding subunit clpA homolog CD4B	ATP-dependent Clp protease ATP-binding subunit ClpC	*	Genetic Information Processing	Folding, sorting and degradation		0.00054865	0.00032229	0.000408639	0.0106909	1.67152	0.45209	0.566862	0.593831		0.0812569	0.0221164	0.0292322	0.0103512	1.1523	0.686942	0.841345	0.544232
all	PGSC0003DMP400006708	V	2	2	PGSC0003DMT400009623 Protein thioredoxin h-type 1-like	Thioredoxin	thioredoxin 1	*	Genetic information processing	Folding, sorting and degradation		0.00323633	0.00669495	0.00849092	0.000281622	0.622677	0.578038	0.514384	0.371345		0.000276094	0.00126192	7.63511e-05	0.00766669	0.567727	0.503293	0.377156	0.489396
Tomba Kiebitz Eurostarch	PGSC0003DMP400041814	V	6	6	PGSC0003DMT400062134 Protein t-complex protein 1 subunit zeta-like	TCP domain class transcription factor	T-complex protein 1 subunit zeta	*	Genetic Information Processing	Folding, sorting and degradation		0.00900196	0.0386363	0.00154444	0.00010368	0.594154	0.656345	0.658543	0.654645		0.027512	0.00632985	0.00375165	0.0343007	0.720213	0.760463	0.630986	0.573904
Tomba Kiebitz	PGSC0003DMP400021228	V	8	3	PGSC0003DMT400031301 Protein ru large subunit-binding protein subunit chloroplastic-like	CPN60A		*	Genetic Information Processing	Folding, sorting and degradation	Protein folding catalysts	0.00111127	0.000623232	0.00810103	0.00190917	0.538612	0.506431	0.646933	0.59616		0.00722517	0.00226056	0.00026524	0.277749	0.556604	0.702903	0.383345	0.865419
Tomba Kiebitz Eurostarch	PGSC0003DMP400004499	V	22	16	PGSC0003DMT400006501 Protein ru large subunit-binding protein subunit chloroplastic	Rubisco subunit binding-protein beta subunit	chaperonin GroEL	*	Genetic Information Processing	Folding, sorting and degradation		0.00508673	2.27909e-05	0.00126159	1.99576e-05	0.477861	0.348577	0.215767	0.372054		0.00186772	0.0179884	0.000360175	0.00810459	0.547645	0.756363	0.339515	0.501532
Tomba Kiebitz Eurostarch	PGSC0003DMP400002952	V	7	7	PGSC0003DMT400004125 Protein peptidyl-prolyl cis-trans isomerase-like	Peptidyl-prolyl cis-trans isomerase	peptidylprolyl isomerase	*	Genetic Information Processing	Folding, sorting and degradation		0.00215755	1.9544e-06	9.85578e-05	0.000139973	0.535554	0.340588	0.434766	0.604091		0.015349	0.000357369	0.000183406	0.00963805	0.751614	0.622484	0.399604	0.63281
Tomba Kiebitz	PGSC0003DMP400040581	V	2	2	PGSC0003DMT400060294 Protein t-complex protein 1 subunit gamma-like	T-complex protein 1 subunit gamma	T-complex protein 1 subunit gamma	*	Genetic Information Processing	Folding, sorting and degradation		0.00212538	2.47701e-05	0.00958554	0.00955434	0.517815	0.305569	0.460638	0.5726		0.0131559	0.0131723	0.00559519	0.0507405	0.60107	0.676709	0.485097	0.606538
Tomba Kiebitz Eurostarch	PGSC0003DMP400042798;PGSC0003DMP400009650	V	5	4	PGSC0003DMT400063574 Protein 26s protease regulatory subunit 6a homolog	26S protease regulatory subunit 6A homolog	26S proteasome regulatory subunit T5		Genetic Information Processing	Folding, sorting and degradation	Proteasome	3.82649e-05	1.52967e-05	0.000208776	0.00404763	0.568424	0.523604	0.537514	0.611893		0.0693461	0.00381052	0.000167821	0.0183982	0.83441	0.809464	0.427971	0.610342
Tomba Kiebitz Eurostarch	PGSC0003DMP400054414;PGSC0003DMP400052293	V	4	4	PGSC0003DMT400080213 Protein vacuolar-sorting receptor 1-like	Vacuolar sorting receptor protein PV72		*	Genetic Information Processing	Membrane trafficking		0.0205581	0.000186774	5.28572e-05	0.00199599	0.585791	0.321992	0.424346	0.526711		0.00724358	0.043464	0.000460665	0.00535716	0.70471	0.703953	0.293512	0.393607
Tomba Kiebitz Eurostarch	PGSC0003DMP400051809	V	2	2	PGSC0003DMT400076472 Protein vesicle-fusing atpase-like	Vesicle-fusing ATPase	vesicle-fusing ATPase	*	Genetic Information Processing	Membrane trafficking		0.000285054	1.92007e-05	0.00978436	0.000796601	0.556088	0.378063	0.565586	0.536367		0.00282741	0.0181558	0.00346619	0.00698985	0.798746	0.672403	0.471552	0.63299
Tomba Kiebitz Eurostarch	PGSC0003DMP400030711	V	5	3	PGSC0003DMT400045321 Protein 29 kda ribonucleoprotein chloroplastic-like	29 kDa ribonucleoprotein B, chloroplastic	nucleolin	*	Genetic Information Processing	Transcription	Spliceosome	0.000716121	0.000716771	0.00582053	1.0696e-06	0.444353	0.544056	0.453648	0.273983		0.00198744	0.00178868	0.000445295	0.0425831	0.37044	0.713111	0.510266	0.51195
all	PGSC0003DMP400045553	V	3	3	PGSC0003DMT400067502 Protein 139887 transcription	Transcription factor		*	Genetic Information Processing	Transcription	Basal transcription factors	0.000185153	0.000105303	0.00625267	0.00104126	0.325108	0.288376	0.481484	0.493952		0.00531481	0.00396189	0.000267908	0.00651698	0.393371	0.555576	0.48889	0.606637
all	PGSC0003DMP400056300	V	8	7	PGSC0003DMT400084266 Protein glycine-rich rna-binding protein grp1a-like	SGRP-1 protein	cold-inducible RNA-binding protein	*	Genetic Information Processing	Transcription	Spliceosome	8.14147e-05	0.000370222	0.00698128	2.20785e-05	0.331262	0.287291	0.498664	0.25833		0.000149155	0.00121479	0.000161656	0.047126	0.335507	0.431399	0.501104	0.331593
Tomba Kiebitz	PGSC0003DMP400037074;PGSC0003DMP400000555;PGSC0003DMP400008691	V	3	3	PGSC0003DMT400055114 Protein nucleosome assembly protein 1-like 1-like	Nucleosome assembly protein 1 2	nucleosome assembly protein 1-like 1	*	Genetic Information Processing	Transcription		0.00940166	0.000516813	0.0142672	0.000641364	0.536285	0.63056	0.434624	0.576897		0.00135157	0.17715	3.23148e-05	0.028547	0.617651	1.10308	0.373074	0.670752
Tomba Kiebitz Eurostarch	PGSC0003DMP400001846	I	2	2	PGSC0003DMT400002536 Protein 40s ribosomal protein s20-2-like	Ribosomal protein S10	small subunit ribosomal protein S20e		Genetic Information Processing	Translation	Ribosome	0.00477357	0.00489462	0.00013274	0.0146236	2.38883	1.67373	2.42393	0.619471		0.0125296	0.0222696	0.017522	0.00746165	1.71399	1.28827	1.59797	1.50599
Tomba Kiebitz	PGSC0003DMP400055355	IV	2	2	PGSC0003DMT400081942 Protein lysine--trna ligase-like	Lysine--tRNA ligase	lysyl-tRNA synthetase		Genetic Information Processing	Translation	Aminoacyl-tRNA biosynthesis	0.00567267	0.000164612	0.00036977	0.00013287	1.99194	0.273906	0.256664	0.44097		0.00193879	0.00505027	4.61694e-05	0.00869724	0.779161	0.559621	2.10306	0.403592
all	PGSC0003DMP400034997	V	2	2	PGSC0003DMT400051956 Protein g3bp-like isoform x1	RNA binding protein	Ras GTPase-activating protein-binding protein 2	*	Genetic Information Processing	Translation	mRNA surveillance pathway	0.000421731	5.21522e-05	1.74423e-05	3.25118e-05	0.399324	0.462372	0.46898	0.452511		0.00191039	5.80548e-05	0.0002391	0.0100671	0.587389	0.559736	0.309608	0.465505
Tomba Kiebitz Eurostarch	PGSC0003DMP400009116	V	2	2	PGSC0003DMT400013148 Protein aspartate--trna ligase-like	Aspartyl-tRNA synthetase	aspartyl-tRNA synthetase		Genetic Information Processing	Translation	Aminoacyl-tRNA biosynthesis	0.00626102	0.000187046	0.000625044	0.00319388	0.581944	0.426503	0.382491	0.462564		0.00153368	0.0031098	0.0025921	0.0147584	0.606704	0.685172	0.414819	0.523053
Tomba Kiebitz	PGSC0003DMP400054431	V	5	5	PGSC0003DMT400080242 Protein elongation factor p-like	Elongation factor P (EF-P)	elongation factor P	*	Genetic Information Processing	Translation		0.000274603	2.85076e-05	0.0015367	5.93042e-05	0.544453	0.459334	0.510999	0.488354		0.00015968	0.00335274	9.22237e-05	0.0107684	0.662398	0.72541	0.444866	0.666192
Tomba Kiebitz	PGSC0003DMP400002234;PGSC0003DMP400008156	V	13	13	PGSC0003DMT400003101 Protein 30s ribosomal protein chloroplastic-like	30S ribosomal protein S1	small subunit ribosomal protein S1		Genetic Information Processing	Translation	Ribosome	0.00219397	1.31331e-06	0.000229456	1.82211e-05	0.643841	0.509914	0.58364	0.542785		0.000104167	0.00575273	0.00025311	0.0389144	0.659981	0.757547	0.650889	0.689125
Tomba Kiebitz Eurostarch	PGSC0003DMP400036792	V	4	4	PGSC0003DMT400054702 Protein glutamyl-trna amidotransferase subunit chloroplastic mitochondrial-like	Glu-tRNA(Gln) amidotransferase subunit A	aspartyl-tRNA(Asn)/glutamyl-tRNA(Gln) amidotransferase subunit A		Genetic Information Processing	Translation	Aminoacyl-tRNA biosynthesis	0.000122324	2.23517e-05	0.000457616	0.000312162	0.539011	0.470929	0.386985	0.585097		0.000697365	0.0836563	1.52784e-07	0.00786431	0.749489	0.822154	0.370715	0.584305
Tomba Kiebitz Eurostarch	PGSC0003DMP400050083	V	3	3	PGSC0003DMT400073985 Protein probable methionine--trna ligase-like	Methionyl-tRNA synthetase	methionyl-tRNA synthetase		Genetic Information Processing	Translation	Aminoacyl-tRNA biosynthesis	0.013499	0.000294157	0.00689322	0.000135477	0.623951	0.455243	0.385353	0.492751		0.0293293	0.00697903	0.000984206	0.00456537	0.686726	0.594413	0.525253	0.590972
Tomba Kiebitz Eurostarch	PGSC0003DMP400002323	V	2	2	PGSC0003DMT400003267 Protein protein sec13 homolog	Protein transport SEC13	protein transport protein SEC13		Genetic Information Processing	Translation	Nucleocytoplasmic transport	0.000254905	0.000345321	0.00185587	0.0365852	0.397817	0.411956	0.525421	0.637747		0.00431361	0.0112663	0.000168971	0.00593428	0.668296	0.670041	0.384438	0.616675
all	PGSC0003DMP400031412;PGSC0003DMP400026263	V	5	5	PGSC0003DMT400046406 Protein kh domain-containing protein at4g18375-like	Poly(RC)-binding protein	poly(rC)-binding protein 3/4	*	Genetic Information Processing	Translation	mRNA surveillance pathway	4.75975e-05	2.67419e-06	0.00232719	0.00258566	0.276819	0.28791	0.336679	0.427484		0.000219869	0.000307755	0.000171222	0.0474924	0.396148	0.434874	0.382863	0.622008
Tomba Kiebitz Eurostarch	PGSC0003DMP400043246;PGSC0003DMP400016075	V	3	2	PGSC0003DMT400064166 Protein 40s ribosomal protein s12-like	40S ribosomal protein S12	small subunit ribosomal protein S12e		Genetic Information Processing	Translation	Ribosome	0.0124302	1.52303e-07	0.000111188	6.92658e-08	0.623527	0.333514	0.373241	0.449551		0.0620054	3.4214e-05	6.25424e-05	0.00351262	0.867395	0.573587	0.265406	0.359877
Tomba Kiebitz Eurostarch	PGSC0003DMP400028340;PGSC0003DMP400028339;PGSC0003DMP400022208	V	4	3	PGSC0003DMT400041818 Protein 3-deoxy-d-arabino-heptulosonate-7-phosphate synthase	Phospho-2-dehydro-3-deoxyheptonate aldolase 2	3-deoxy-7-phosphoheptulonate synthase		Metabolism	Amino acid metabolism	Phenylalanine, tyrosine and tryptophan biosynthesis	0.00312623	1.20193e-07	0.00163894	0.000554505	0.648461	0.46007	0.521927	0.571537		0.00465173	0.000301193	0.00133479	0.019789	0.697897	0.612641	0.55411	0.53445
Tomba Kiebitz	PGSC0003DMP400049089;PGSC0003DMP400034330	V	2	2	PGSC0003DMT400072573 Protein 4-hydroxy-tetrahydrodipicolinate chloroplastic-like	4-hydroxy-tetrahydrodipicolinate synthase	4-hydroxy-tetrahydrodipicolinate synthase		Metabolism	Amino acid metabolism	Lysine biosynthesis	0.00027629	0.000552985	0.00376613	0.00179133	0.588899	0.533464	0.644361	0.616123		0.305232	0.0619506	9.06175e-05	0.0639848	0.838325	0.840975	0.432684	0.683857
all	PGSC0003DMP400055583	V	2	2	PGSC0003DMT400082432 Protein 2551189 histidinol-phosphate aminotransferase	Histidinol-phosphate aminotransferase	histidinol-phosphate aminotransferase		Metabolism	Amino acid metabolism	Histidine metabolism	0.001772	3.68193e-05	0.0391494	0.00232966	0.437821	0.359391	0.464777	0.583135		0.00123173	0.00782069	0.000130324	0.0002443	0.610893	0.63223	0.491334	0.624431
Tomba Kiebitz	PGSC0003DMP400049753	V	4	4	PGSC0003DMT400073535 Protein tryptophan synthase alpha chain-like	Tryptophan synthase	tryptophan synthase alpha chain		Metabolism	Amino acid metabolism	Phenylalanine, tyrosine and tryptophan biosynthesis	0.00230775	0.00239882	0.000347302	0.00030408	0.378907	0.545729	0.387374	0.586324		0.000288743	0.00346744	0.000144187	0.0140758	0.615152	0.624443	0.420786	0.714589
all	PGSC0003DMP400059354	V	12	2	PGSC0003DMT400087679 Protein s-adenosylmethionine synthase 2-like isoform x1	S-adenosylmethionine synthetase 2	S-adenosylmethionine synthetase		Metabolism	Amino acid metabolism	Cysteine and methionine metabolism	3.80198e-05	1.58855e-05	0.00284929	6.38798e-06	0.229704	0.248154	0.375006	0.251483		0.000204066	2.47049e-05	2.87671e-05	0.0256085	0.251024	0.352979	0.201258	0.220025
all	PGSC0003DMP400049183	V	12	2	PGSC0003DMT400072701 Protein s-adenosylmethionine synthase 3-like	S-adenosylmethionine synthetase	S-adenosylmethionine synthetase		Metabolism	Amino acid metabolism	Cysteine and methionine metabolism	2.18828e-05	2.12449e-06	0.00366587	4.38435e-06	0.346109	0.328807	0.431609	0.320695		0.00037354	0.000402255	2.88281e-05	0.0233211	0.399669	0.531508	0.271934	0.281581
all	PGSC0003DMP400031888	V	7	2	PGSC0003DMT400047146 Protein s-adenosylmethionine synthase 1-like	S-adenosylmethionine synthetase 1	S-adenosylmethionine synthetase		Metabolism	Amino acid metabolism	Cysteine and methionine metabolism	0.00137374	1.43744e-08	0.000209166	7.28037e-05	0.557004	0.249207	0.33866	0.285913		0.00352047	5.12406e-07	1.44679e-05	0.0153334	0.571009	0.337125	0.293433	0.290715
Tomba Kiebitz Eurostarch	PGSC0003DMP400042200;PGSC0003DMP400028023	V	4	4	PGSC0003DMT400062680 Protein chorismate synthase chloroplastic precursor	Chorismate synthase	chorismate synthase		Metabolism	Amino acid metabolism	Phenylalanine, tyrosine and tryptophan biosynthesis	0.000283594	4.40471e-05	2.21334e-05	0.000853557	0.53661	0.435495	0.352211	0.656226		0.0299978	8.91588e-05	4.73193e-05	0.00232905	0.849612	0.663938	0.383997	0.485487
Tomba Kiebitz Eurostarch	PGSC0003DMP400037236;PGSC0003DMP400029229;PGSC0003DMP400024510	V	4	4	PGSC0003DMT400055332 Protein 1-aminocyclopropane-1-carboxylate oxidase	1-aminocyclopropane-1-carboxylate oxidase	aminocyclopropanecarboxylate oxidase		Metabolism	Amino acid metabolism	Cysteine and methionine metabolism	0.0033429	4.01597e-06	3.94742e-05	0.00447645	0.508195	0.189246	0.42882	0.60226		0.0191356	0.00081029	0.000196625	0.00132753	0.680031	0.330614	0.398899	0.441782
all	PGSC0003DMP400042007;PGSC0003DMP400041999	V	9	6	PGSC0003DMT400062385 Protein gamma aminobutyrate transaminase 2-like	Gamma aminobutyrate transaminase isoform2	4-aminobutyrate---pyruvate transaminase		Metabolism	Amino acid metabolism	Alanine, aspartate and glutamate metabolism	1.3538e-05	3.0139e-06	7.81313e-05	3.75179e-05	0.300732	0.262541	0.285008	0.316126		0.00076295	0.00731413	0.000212538	0.0254979	0.224042	0.276311	0.134122	0.465463
all	PGSC0003DMP400008076	V	14	14	PGSC0003DMT400011624 Protein 772616 s-adenosyl-l-homocysteine hydrolase	Adenosylhomocysteinase	adenosylhomocysteinase		Metabolism	Amino acid metabolism	Cysteine and methionine metabolism	0.00478941	0.000269353	5.02675e-05	0.000424625	0.436039	0.445147	0.644388	0.653116		0.000482007	0.000192942	3.79328e-05	0.0140384	0.563622	0.655729	0.417695	0.497505
Tomba Kiebitz Eurostarch	PGSC0003DMP400023810	V	8	8	PGSC0003DMT400035003 Protein 3-isopropylmalate dehydratase-like	3-isopropylmalate dehydratase	3-isopropylmalate/(R)-2-methylmalate dehydratase large subunit		Metabolism	Amino acid metabolism	Valine, leucine and isoleucine biosynthesis	1.11744e-05	3.70425e-06	8.05901e-05	0.000147413	0.507411	0.468983	0.451714	0.611217		0.0189506	0.00169053	0.000740851	0.0219492	0.68142	0.705386	0.338408	0.577564
Tomba Kiebitz Eurostarch	PGSC0003DMP400004610	III	2	2	PGSC0003DMT400006639 Protein beta- insoluble isoenzyme cwinv1-like	Cell wall invertase	beta-fructofuranosidase		Metabolism	Carbohydrate metabolism	Starch and sucrose metabolism	0.00115413	4.92468e-07	0.00542369	0.00517185	0.216671	3.55118	2.27955	2.58618		0.0121931	0.136355	0.00101282	4.39207e-05	0.413516	1.7233	1.67308	3.10524
Tomba Kiebitz	PGSC0003DMP400043892	V	3	3	PGSC0003DMT400065095 Protein pyruvate cytosolic isozyme-like	Pyruvate kinase	pyruvate kinase		Metabolism	Carbohydrate metabolism	Glycolysis / Gluconeogenesis	0.0034415	0.00116164	0.0161909	0.031134	0.517983	0.643055	0.587929	0.647448		0.00284842	0.471023	0.00476966	0.000819066	0.738402	0.994762	0.553047	0.847589
Tomba Kiebitz Eurostarch	PGSC0003DMP400013260;PGSC0003DMP400054634	V	3	3	PGSC0003DMT400019358 Protein pyruvate dehydrogenase e1 component subunit beta- chloroplastic-like	Pyruvate dehydrogenase E1 component subunit beta	pyruvate dehydrogenase E1 component beta subunit		Metabolism	Carbohydrate metabolism	Glycolysis / Gluconeogenesis	0.00102309	4.25478e-05	0.000582367	0.000436037	0.468566	0.487747	0.497423	0.48711		0.000546075	7.96397e-07	3.37227e-05	0.0485511	0.496422	0.706188	0.395146	0.631871
Tomba Kiebitz Eurostarch	PGSC0003DMP400047162	V	5	3	PGSC0003DMT400069799 Protein dihydrolipoyl dehydrogenase-like	Dihydrolipoyl dehydrogenase	dihydrolipoamide dehydrogenase		Metabolism	Carbohydrate metabolism	Citrate cycle (TCA cycle)	0.000601359	1.51099e-05	0.00320737	0.00107332	0.505644	0.372172	0.338962	0.638215		0.00598886	0.0225425	0.000235016	0.000283607	0.748101	0.737051	0.402079	0.569383
Tomba Kiebitz	PGSC0003DMP400029247;PGSC0003DMP400001319	V	3	3	PGSC0003DMT400043111 Protein pyrophosphate--fructose 6-phosphate 1-phosphotransferase subunit beta-like	Pyrophosphate--fructose 6-phosphate 1-phosphotransferase subunit beta	diphosphate-dependent phosphofructokinase		Metabolism	Carbohydrate metabolism	Glycolysis / Gluconeogenesis	2.47305e-05	2.07874e-05	0.000473008	0.000106406	0.403361	0.506147	0.415412	0.591087		0.00155949	0.00548021	2.06098e-05	0.0312472	0.715312	0.781825	0.337501	0.680372
Tomba Kiebitz	PGSC0003DMP400022971	V	6	6	PGSC0003DMT400033754 Protein dihydrolipoyllysine-residue acetyltransferase component of pyruvate dehydrogenase complex-like	Dihydrolipoamide acetyltransferase component of pyruvate dehydrogenase complex	pyruvate dehydrogenase E2 component (dihydrolipoamide acetyltransferase)		Metabolism	Carbohydrate metabolism	Glycolysis / Gluconeogenesis	0.000222704	5.75734e-05	0.00686757	4.38144e-05	0.376717	0.485106	0.346377	0.521774		0.00851879	0.057624	0.000296589	0.0746155	0.602346	0.811617	0.380038	0.822324
Tomba Kiebitz	PGSC0003DMP400033925	V	5	5	PGSC0003DMT400050256 Protein ribulose-phosphate 3- chloroplastic-like	Ribulose-phosphate 3-epimerase, chloroplastic	ribulose-phosphate 3-epimerase		Metabolism	Carbohydrate metabolism	Pentose phosphate pathway	0.0196899	0.00234665	0.00408335	1.86375e-05	0.57034	0.597504	0.390947	0.628256		0.00282746	0.0187468	0.000927867	0.0786827	0.802976	0.691204	0.517872	0.930539
Tomba Kiebitz Eurostarch	PGSC0003DMP400004786	V	11	5	PGSC0003DMT400006894 Protein fructose-bisphosphate aldolase cytoplasmic isozyme	Fructose-bisphosphate aldolase	fructose-bisphosphate aldolase, class I		Metabolism	Carbohydrate metabolism	Glycolysis / Gluconeogenesis	0.000429065	2.17536e-05	4.6829e-05	0.000986454	0.514819	0.52311	0.506942	0.651785		0.0166475	0.0199778	2.36664e-05	0.0100191	0.673699	0.694588	0.286885	0.512227
all	PGSC0003DMP400039440;PGSC0003DMP400007565	V	3	3	PGSC0003DMT400058564 Protein hydroxymethylglutaryl- synthase-like	3-hydroxy-3-methylglutaryl coenzyme A synthase	hydroxymethylglutaryl-CoA synthase		Metabolism	Carbohydrate metabolism	Butanoate metabolism/Metabolism of terpenoids and polyketides	8.74539e-07	1.21543e-06	0.0011778	0.00020648	0.289275	0.335853	0.361255	0.454842		0.0218849	0.00531069	0.000364395	0.0123877	0.472444	0.353404	0.192339	0.45428
Tomba Kiebitz	PGSC0003DMP400031029	III	4	2	PGSC0003DMT400045783 Protein cytochrome c oxidase subunit 6b-1-like	Cytochrome C oxidase polypeptide vib	cytochrome c oxidase subunit 6b		Metabolism	Energy metabolism	Oxidative phosphorylation	8.07227e-05	0.0053407	0.000788136	0.00648766	0.601598	1.67131	1.75569	1.50742		0.0303451	0.0509394	0.000909387	0.0012117	0.844748	1.35112	0.728137	1.65266
Tomba Kiebitz	PGSC0003DMP400055787	IV	28	28	PGSC0003DMT400083063 Protein ribulose- -bisphosphate carboxylase oxygenase large subunit	Ribulose bisphosphate carboxylase large chain	ribulose-bisphosphate carboxylase large chain		Metabolism	Energy metabolism	Carbon fixation in photosynthetic organisms	0.000150581	4.29338e-05	0.000151652	0.00275038	2.76892	0.235181	0.456364	0.552605		0.0035889	0.0256746	0.00749126	2.3937e-05	1.33105	0.622579	0.832493	0.312899
Tomba Kiebitz Kolibri	PGSC0003DMP400028819;PGSC0003DMP400034507	V	2	2	PGSC0003DMT400042488 Protein 5 -adenylylsulfate reductase chloroplastic-like	Adenylyl-sulfate reductase	adenylyl-sulfate reductase (glutathione)		Metabolism	Energy metabolism	Sulfur metabolism	0.0203736	0.00992957	0.0324862	0.00096448	0.607175	0.622346	0.352185	0.377744		0.00232294	0.00632832	0.0195361	0.00170124	0.580689	0.608018	0.833623	0.570331
Tomba Kiebitz	PGSC0003DMP400049718	V	3	3	PGSC0003DMT400073476 Protein biotin carboxyl carrier protein of acetyl- carboxylase chloroplastic-like	Biotin/lipoyl attachment		*	Metabolism	Lipid metabolism	Fatty acid biosynthesis	0.00312483	0.00018548	0.00928869	0.000471718	0.649844	0.464352	0.550671	0.556435		0.0276186	0.0100273	3.39152e-05	0.334259	0.654023	0.71177	0.605393	0.951505
Tomba Kiebitz Eurostarch	PGSC0003DMP400002073	V	5	5	PGSC0003DMT400002866 Protein protoporphyrinogen chloroplastic-like	Protoporphyrinogen oxidase	protoporphyrinogen/coproporphyrinogen III oxidase		Metabolism	Metabolism of cofactors and vitamins	Porphyrin and chlorophyll metabolism	0.00193562	0.000744751	0.00682092	0.000154727	0.347217	0.494102	0.320571	0.481793		0.00146276	0.066825	0.000201767	0.0167522	0.548083	0.856921	0.31128	0.607969
Tomba Kiebitz	PGSC0003DMP400014185	V	4	4	PGSC0003DMT400020828 Protein pyridoxal biosynthesis protein pdx2-like	Glutaminase	pyridoxal 5'-phosphate synthase pdxT subunit		Metabolism	Metabolism of cofactors and vitamins	Vitamin B6 metabolism	0.00114158	9.10784e-06	0.00547779	4.29566e-05	0.512467	0.55636	0.432593	0.543173		4.40982e-05	0.000597627	1.38466e-05	0.0160997	0.569264	0.57253	0.491459	0.765266
all	PGSC0003DMP400046267	V	9	9	PGSC0003DMT400068480 Protein magnesium-chelatase subunit chloroplastic-like	Mg-protoporphyrin IX chelatase	magnesium chelatase subunit I		Metabolism	Metabolism of cofactors and vitamins	Porphyrin and chlorophyll metabolism	2.62176e-05	1.73527e-06	4.58604e-06	1.02868e-06	0.470509	0.235378	0.246216	0.321639		0.000197668	0.000162759	3.73895e-05	0.0138277	0.500308	0.435771	0.352306	0.397081
all	PGSC0003DMP400048000	V	4	4	PGSC0003DMT400070974 Protein uroporphyrinogen chloroplastic-like	Uroporphyrinogen decarboxylase	uroporphyrinogen decarboxylase		Metabolism	Metabolism of cofactors and vitamins	Porphyrin and chlorophyll metabolism	0.00132593	6.9604e-05	0.000268675	0.000425588	0.389804	0.387574	0.40691	0.339598		3.81921e-05	0.00249899	0.000397757	0.0304906	0.350496	0.652653	0.517919	0.601269
Tomba Kiebitz	PGSC0003DMP400055596	V	15	14	PGSC0003DMT400082447 Protein 2476393 glutamate-1-semialdehyde- -aminomutase	Glutamate-1-semialdehyde 2,1-aminomutase	glutamate-1-semialdehyde 2,1-aminomutase		Metabolism	Metabolism of cofactors and vitamins	Porphyrin and chlorophyll metabolism	0.00011256	4.54025e-06	0.0019435	6.46546e-05	0.490208	0.412938	0.421286	0.549536		0.000955696	0.00528783	2.54193e-07	0.0283738	0.617247	0.799188	0.411632	0.718373
all	PGSC0003DMP400051438	V	6	6	PGSC0003DMT400075960 Protein 875878 aminolevulinate dehydratase	Delta-aminolevulinic acid dehydratase	porphobilinogen synthase		Metabolism	Metabolism of cofactors and vitamins	Porphyrin and chlorophyll metabolism	0.00049663	1.10979e-05	0.000220557	3.7258e-05	0.476436	0.361405	0.32366	0.358538		0.000522452	0.00301507	0.000255589	0.0253234	0.514367	0.640398	0.309956	0.415376
Tomba Kiebitz	PGSC0003DMP400007913	V	8	8	PGSC0003DMT400011370 Protein monothiol glutaredoxin- chloroplastic-like	Glutaredoxin		*	Metabolism	Metabolism of other amino acids	Glutathione metabolism	0.00686913	0.000255249	0.000386381	6.18035e-05	0.591924	0.521751	0.389497	0.618033		0.00255184	0.116644	0.000220597	0.0110896	0.741589	0.883622	0.522544	0.697751
all	PGSC0003DMP400014314	V	2	2	PGSC0003DMT400021018 Protein zeatin o-glucosyltransferase-like	Glycosyltransferase	cis-zeatin O-glucosyltransferase		Metabolism	Metabolism of terpenoids and polyketides		0.000603034	1.18784e-05	9.32952e-06	1.75067e-05	0.532249	0.325513	0.504384	0.389458		0.0177371	0.000862133	0.000106533	0.0486192	0.462014	0.534372	0.296583	0.486204
Tomba Kiebitz	PGSC0003DMP400010581	V	2	2	PGSC0003DMT400015281 Protein zeatin o-glucosyltransferase-like	Glycosyltransferase	cis-zeatin O-glucosyltransferase		Metabolism	Metabolism of terpenoids and polyketides	Metabolism of terpenoids and polyketides	3.16984e-05	4.87045e-07	0.000362279	0.00192304	0.277797	0.226365	0.19996	0.417241		0.00993028	0.00760516	3.14512e-05	0.095813	0.351037	0.615766	0.151629	0.638913
Tomba Kiebitz Eurostarch	PGSC0003DMP400028467	V	2	2	PGSC0003DMT400042008 Protein protein tas-like	Oxidoreductase		*	not exactly defined/multifunctional	Enzymes	Oxidoreductases	0.0445079	0.00498488	0.0351142	0.00257019	0.541788	0.516012	0.3999	0.563237		0.00894194	0.492634	0.00127179	0.00134519	0.691101	0.996654	0.549024	0.597714
all	PGSC0003DMP400044592	V	5	5	PGSC0003DMT400066159 Protein vacuolar-sorting receptor 3-like	Zinc finger protein		*	not exactly defined/multifunctional			0.00118637	3.57076e-05	0.0232665	0.000271606	0.475697	0.436708	0.622697	0.429814		0.0023512	0.000561444	2.94437e-06	0.00887418	0.515284	0.631205	0.386798	0.446537
Tomba Kiebitz	PGSC0003DMP400058080	V	2	2	PGSC0003DMT400086405 Protein hydroquinone glucosyltransferase-like	Glycosyltransferase	hydroquinone glucosyltransferase	*	not exactly defined/multifunctional	Enzymes	Glycosyltransferases	0.042538	0.000121493	0.0373627	0.0033188	0.585079	0.414109	0.531097	0.582586		0.00040416	0.151088	0.0121587	0.0731504	0.557121	0.84214	0.594859	0.799119
Tomba Kiebitz Kolibri	PGSC0003DMP400017567	V	3	3	PGSC0003DMT400025768 Protein la-related protein 1-like	Lupus la ribonucleoprotein	la-related protein 1	*	not exactly defined/multifunctional			0.0022468	0.00143921	1.69052e-07	2.74203e-06	0.433365	0.511902	0.296584	0.445055		0.00613571	0.000471947	9.56374e-05	0.0837175	0.5881	0.513146	0.316404	0.653053
Tomba Kiebitz	PGSC0003DMP400014992	V	2	2	PGSC0003DMT400022015 Protein vhs domain-containing protein at3g16270-like	Binding protein		*	not exactly defined/multifunctional			0.000695324	0.000983168	0.0186842	0.0170724	0.486324	0.512698	0.454839	0.600712		0.0198185	0.184461	4.21232e-05	0.0198096	0.691123	0.86016	0.46689	0.807183
Tomba Kiebitz	PGSC0003DMP400049140	V	6	6	PGSC0003DMT400072641 Protein peroxiredoxin-2e- chloroplastic-like	Glutaredoxin-dependent peroxiredoxin		*	not exactly defined/multifunctional	Enzymes	Oxidoreductases	0.0156023	0.000386428	0.00640033	0.00141561	0.564595	0.450155	0.372213	0.539171		0.00146905	0.0314918	2.2848e-05	0.00314765	0.651283	0.700566	0.370392	0.771159
Tomba Kiebitz Kolibri	PGSC0003DMP400006182;PGSC0003DMP400055327	V	5	4	PGSC0003DMT400008936 Protein probable 2-oxoglutarate-dependent dioxygenase -like	Oxidoreductase, 2OG-Fe(II) oxygenase family protein		*	not exactly defined/multifunctional	Enzymes	Oxidoreductases	6.72967e-05	1.9877e-05	0.0069376	0.0019506	0.279006	0.49518	0.297317	0.597069		0.00359232	0.000854811	0.000375853	0.0316209	0.454071	0.581489	0.295382	0.826525
all	PGSC0003DMP400020834	V	11	11	PGSC0003DMT400030676 Protein hyoscyamine 6-dioxygenase-like	2-oxoglutarate-dependent dioxygenase		*	not exactly defined/multifunctional	Enzymes		7.37428e-07	8.02203e-06	0.000162149	0.00010305	0.34694	0.235508	0.291825	0.347742		0.00209754	0.00944064	0.000773935	0.0478922	0.346005	0.360115	0.149804	0.517954
Tomba Kiebitz Eurostarch	PGSC0003DMP400014408	V	3	3	PGSC0003DMT400021160 Protein ran-binding protein 1 homolog c-like	Ran binding protein-1	Ran-binding protein 1	*	not exactly defined/multifunctional			0.00727492	4.08677e-05	8.48132e-06	4.69081e-05	0.608913	0.508052	0.474718	0.604364		0.0295319	0.000536252	0.00215903	0.00804497	0.831855	0.692529	0.480606	0.561362
all	PGSC0003DMP400020813	V	4	4	PGSC0003DMT400030650 Protein udp-glucose flavonoid 3-o-glucosyltransferase 7-like	Glycosyltransferase		*	not exactly defined/multifunctional	Enzymes	Glycosyltransferases	0.000140596	5.24651e-06	0.0101865	4.76173e-06	0.410139	0.425576	0.432457	0.569203		0.00786057	0.00242111	8.43104e-05	0.0131177	0.507417	0.622323	0.268431	0.638707
all	PGSC0003DMP400002893	II	2	2	PGSC0003DMT400004046 Protein 789806 snakin-2	Snakin-2		*	Organismal Systems	Environmental adaptation	plant-pathogen interaction	0.0123218	0.000439759	0.00108115	0.000449476	1.6384	9.44775	7.21637	2.96579		0.0195515	0.00363472	1.12467e-05	0.0118236	1.98838	3.09335	4.91418	2.40804
Tomba Kiebitz Eurostarch	PGSC0003DMP400036702;PGSC0003DMP400021516	V	2	2	PGSC0003DMT400054532 Protein katanin p60 atpase-containing subunit a-like 2-like isoform x1	Katanin p60 ATPase-containing subunit	katanin p60 ATPase-containing subunit A1	*	Cellular Processes	Cell growth and death	Cell cycle	1.92834e-05	4.34469e-06	0.00408252	0.00673739	0.462902	0.0825072	0.407802	0.323985		0.0101178	0.0743639	1.97954e-05	0.0157469	0.380105	0.479756	0.134866	0.132614
all	PGSC0003DMP400038632	V	2	2	PGSC0003DMT400057427 Protein 65-kda microtubule-associated protein 1-like	Microtubule-associated protein MAP65-1a	Ase1/PRC1/MAP65 family protein	*	Cellular Processes	Cell growth and death	Cell cycle	0.000871514	5.62006e-05	0.0435777	0.00219247	0.360318	0.151282	0.28239	0.262544		0.0237082	0.0216051	4.78087e-08	0.0205378	0.555265	0.537658	0.191289	0.282753
Tomba Kiebitz Eurostarch	PGSC0003DMP400015385;PGSC0003DMP400020469;PGSC0003DMP400002369;PGSC0003DMP400008843;PGSC0003DMP400056792	V	18	5	PGSC0003DMT400022574 Protein tubulin alpha chain-like	Tubulin alpha chain	tubulin alpha	*	Cellular Processes	Cell growth and death	Cell cycle	3.03849e-06	2.20424e-05	0.00061491	3.37018e-05	0.439947	0.358748	0.317936	0.472006		0.00903322	0.000338061	2.63252e-06	0.00687317	0.751658	0.550281	0.217695	0.447987
Tomba Kiebitz Eurostarch	PGSC0003DMP400017551;PGSC0003DMP400009992	V	17	4	PGSC0003DMT400025739 Protein beta-tubulin-like protein	Tubulin beta-1 chain	tubulin beta	*	Cellular Processes	Cell growth and death	Cell cycle	0.000590814	2.71104e-05	6.13501e-05	3.11112e-05	0.623326	0.362579	0.402119	0.471246		0.00473006	0.000105352	3.70675e-05	0.00915917	0.713294	0.520613	0.322312	0.423002
all	PGSC0003DMP400052954	V	16	2	PGSC0003DMT400078206 Protein tubulin beta-1 chain-like	Tubulin beta chain	tubulin beta	*	Cellular Processes	Cell growth and death	Cell cycle	0.000310836	2.12597e-05	3.61092e-05	0.000639516	0.467826	0.368502	0.420117	0.513208		0.000214584	0.000370744	8.0758e-06	0.0180782	0.530826	0.529237	0.249393	0.429289
all	PGSC0003DMP400002460	V	2	2	PGSC0003DMT400003457 Protein 158498 protein spiral1-like2	SP1L	protein SPIRAL1 and related proteins	*	Cellular Processes	Cell growth and death	Cell cycle	0.00110962	8.00691e-05	0.00136189	4.29221e-06	0.478234	0.462498	0.431031	0.397617		6.30219e-05	9.82366e-06	0.000176851	0.0165522	0.569125	0.546331	0.28689	0.475113
Tomba Kiebitz Eurostarch	PGSC0003DMP400021009	V	2	2	PGSC0003DMT400030930 Protein rhodanese-like domain-containing protein chloroplastic-like	Rhodanese-like family protein		*	Uncharacterized			0.0161694	0.000672921	0.00139635	3.94003e-05	0.64032	0.448624	0.2627	0.555135		0.0636916	0.0198963	0.00509855	0.0284338	0.841953	0.746619	0.449943	0.653571
Tomba Kiebitz	PGSC0003DMP400005901	V	2	2	PGSC0003DMT400008502 Protein proline-rich family protein	Uncharacterized protein		*	Uncharacterized			0.00918181	0.00270219	0.0244267	0.000102165	0.376407	0.478587	0.310527	0.540555		0.00158324	0.156691	0.00053087	0.0195655	0.563697	0.89075	0.395967	0.763055
all	PGSC0003DMP400011731	V	3	3	PGSC0003DMT400016981 Protein PREDICTED: uncharacterized protein LOC102603144	Uncharacterized protein			Uncharacterized			0.00435952	0.00229492	0.0378657	0.00353636	0.171633	0.271188	0.172354	0.339022		0.0014573	0.0272011	0.00219065	0.0302657	0.331596	0.568838	0.456567	0.60889
Tomba Kiebitz	PGSC0003DMP400001009	V	2	2	PGSC0003DMT400001367 Protein 380655 eg2771	Metal ion binding protein		*	Uncharacterized			0.00141638	0.00221402	0.0384774	0.00193165	0.205348	0.418814	0.272085	0.534843		0.00612192	0.0301776	0.00761352	0.136889	0.517468	0.785516	0.469225	1.23381
all	PGSC0003DMP400013943	V	4	4	PGSC0003DMT400020463 Protein nucleoid-associated protein alr5067-like	Uncharacterized protein		*	Uncharacterized			2.96207e-05	1.3667e-05	7.2647e-05	5.28683e-05	0.413553	0.508991	0.656684	0.418865		7.29841e-07	0.00164051	0.000146677	0.0273461	0.486131	0.523442	0.485481	0.593044
Tomba Kiebitz Kolibri	PGSC0003DMP400000759	V	4	4	PGSC0003DMT400001029 Protein protein mrp homolog	Mrp protein		*	Uncharacterized			0.00188172	2.01182e-05	3.20774e-05	0.000289242	0.531145	0.394351	0.300542	0.405434		0.00030767	3.01935e-05	0.000356372	0.0782587	0.455993	0.554175	0.434258	0.582007

## Sheet: Supp. Table S3
Supplementary Table S3. Proteins differentially changed in abundance in Tomba during combined N deficiency and drought stress. Uniprot and Manual function assignment was performed only for 55 proteins specific only to Tomba. Statistical analysis: Students T-test, P < 0.05
	lower abundant under stress conditions
	higher abundant under stress conditions
	students t-Test P value < 0.05
*	manual functional classfication
											T-test	P value			Fold change		stress/control			T-test	P value			Fold change		stress/control
								Funtional classification KEGG			2013	2015	2013	2015	2013	2015	2013	2015		2013	2015	2013	2015	2013	2015	2013	2015
Cultivar specificity	Accession	Peptide count	Unique peptides	Description in database	Description Uniprot	Description BlastKoala	Manual assingment	1st dimension	2nd dimension	3rd dimension	Tomba	Tomba	Kiebitz	Kiebitz	Tomba	Tomba	Kiebitz	Kiebitz		Kolibri	Kolibri	Eurostarch	Eurostarch	Kolibri	Kolibri	Eurostarch	Eurostarch
Tomba	PGSC0003DMP400030492	4	4	PGSC0003DMT400045004 Protein 993684 at1g67700 f12a21_30	Oligopeptidase	(RefSeq) protein HHL1, chloroplastic		Metabolism	Energy metabolism	Oxidative phosphorylation	0.00169676	0.00133556	0.0849152	0.0825205	2.1388	1.60881	1.28854	1.2418		0.000478676	0.0198993	0.000537583	6.84632e-05	1.76194	1.41506	1.76392	1.57989
Tomba	PGSC0003DMP400029632	7	7	PGSC0003DMT400043672 Protein atp synthase delta chloroplastic-like	ATP synthase delta chain, chloroplastic	ATPF1D, atpH; F-type H+-transporting ATPase subunit delta		Metabolism	Energy metabolism	Oxidative phosphorylation	0.00179107	0.00291705	0.413991	0.229547	1.61137	1.69278	1.04758	1.09487		0.157	0.148705	0.0205208	0.144751	1.09323	1.1886	1.29594	1.12796
Tomba	PGSC0003DMP400031997	3	3	PGSC0003DMT400047280 Protein thylakoid lumenal protein chloroplastic-like	Photosystem II 11 kDa protein	psb27; photosystem II Psb27 protein		Metabolism	Energy metabolism	Photosynthesis	0.00715422	0.00873344	0.0240905	0.412547	2.02091	1.52293	1.40807	0.948351		0.0173349	0.264679	0.0138308	0.193158	1.55244	0.865877	1.42499	0.853668
Tomba	PGSC0003DMP400054513	4	4	PGSC0003DMT400080357 Protein epimerase family protein slr1223-like	Cell division inhibitor	K07071; uncharacterized protein		Not Included in Pathway or Brite	Uncharacterized	Function unknown	0.00362661	0.0259523	0.224168	0.107273	1.57188	1.6019	1.05741	1.39375		0.000886668	0.00258876	0.11968	0.299677	1.82235	1.16866	1.16982	1.05985
Tomba	PGSC0003DMP400016344	2	2	PGSC0003DMT400023962 Protein trypsin proteinase inhibitor precursor	Proteinase inhibitor		*	Genetic Information Processing	Folding, sorting and degradation	Protein processing in endoplasmic reticulum	0.0373774	0.0010253	0.231082	0.31158	0.608654	0.556586	0.92168	1.14961		0.0431511	0.0035002	0.00745522	0.0392383	1.09263	1.56307	0.418641	0.590226
Tomba	PGSC0003DMP400019901	5	3	PGSC0003DMT400029242 Protein glyceraldehyde-3-phosphate cytosolic-like	Glyceraldehyde-3-phosphate dehydrogenase	GAPDH, gapA; glyceraldehyde 3-phosphate dehydrogenase (phosphorylating) [EC:1.2.1.12]		Metabolism	Carbohydrate metabolism	Glycolysis / Gluconeogenesis	0.000183357	0.000650394	0.188335	0.0399631	0.386584	0.463327	1.06017	0.758941		0.000102174	0.255354	0.00226196	0.0464897	0.551907	0.941609	0.383947	0.616803
Tomba	PGSC0003DMP400021398	26	26	PGSC0003DMT400031568 Protein granule-bound starch synthase i	Granule-bound starch synthase 1, chloroplastic/amyloplastic	WAXY; granule-bound starch synthase [EC:2.4.1.242]		Metabolism	Carbohydrate metabolism	Starch and sucrose metabolism	0.00257608	5.27724e-06	0.166733	0.445071	0.577234	0.400904	1.22216	1.01778		6.23074e-05	0.00933521	2.70896e-05	6.13905e-05	0.639923	0.641815	0.372402	0.549337
Tomba	PGSC0003DMP400051253	2	2	PGSC0003DMT400075665 Protein outer envelope pore protein chloroplastic-like	Outer envelope protein		*	Environmental Information Processing	Membrane transport		0.00456607	0.00127511	0.0322678	0.0047147	0.512484	0.562311	0.691327	0.771236		0.00820635	0.0217724	6.66428e-05	0.0163922	0.708419	0.739408	0.484505	0.716774
Tomba	PGSC0003DMP400006583	8	8	PGSC0003DMT400009471 Protein isoflavone reductase-like	Phenylcoumaran benzylic ether reductase	PCBER1; phenylcoumaran benzylic ether reductase [EC:1.3.1.-] Enzymes/Oxidoreductases/Acting on the CH-CH group of donors	*	Metabolism	Biosynthesis of other secondary metabolites		5.94918e-05	0.000740365	0.0073753	0.363461	0.297495	0.641517	1.31722	0.970845		0.000290457	0.450193	9.21267e-05	0.0892697	0.500387	1.02349	0.371145	0.805058
Tomba	PGSC0003DMP400041119;PGSC0003DMP400059990	9	7	PGSC0003DMT400061073 Protein 13s globulin seed storage protein 2-like	Globulin		*	Metabolism	Carbohydrate metabolism	Starch and sucrose metabolism	0.000216482	0.00113317	0.383455	0.0429013	0.452775	0.631701	1.03088	0.830785		0.00943015	0.00550879	0.00167412	0.0471524	0.750459	0.815387	0.628485	0.886029
Tomba	PGSC0003DMP400042125	2	2	PGSC0003DMT400062565 Protein quinone-oxidoreductase chloroplastic-like isoform 1	Ripening regulated protein	CEQORH; chloroplastic oxoene reductase [EC:1.3.1.-]		Metabolism	Lipid metabolism	alpha-Linolenic acid metabolism	0.000502794	0.00131455	0.0706086	0.421821	0.522987	0.429751	0.823525	0.974186		0.000327849	0.0572926	0.000143326	0.00102093	0.676894	0.836294	0.528723	0.558077
Tomba	PGSC0003DMP400028629	3	2	PGSC0003DMT400042222 Protein 2-cys peroxiredoxin bas1- chloroplastic-like	Thioredoxin-dependent peroxiredoxin	PRDX2_4, ahpC; peroxiredoxin 2/4 [EC:1.11.1.24]		not exactly defined/multifunctional	Enzymes	Oxidoreductase	0.0209935	0.0439875	0.29233	0.118831	0.37594	0.606007	0.763452	0.714312		0.0171482	0.268377	0.0376305	0.0774147	0.498078	1.14497	0.628435	1.76881
Tomba	PGSC0003DMP400001015	2	2	PGSC0003DMT400001375 Protein peroxidase 63-like	Peroxidase	E1.11.1.7; peroxidase [EC:1.11.1.7]		Organismal Systems	Environmental adaptation	plant-pathogen interaction	0.00106869	0.0071904	9.02519e-05	0.306235	0.387537	0.41841	1.35848	0.900164		0.00030113	0.355574	0.0327174	0.329672	0.464459	0.963972	0.693536	0.917126
Tomba	PGSC0003DMP400037532	2	2	PGSC0003DMT400055745 Protein 728123 small nuclear ribonucleoprotein family protein	Small nuclear ribonucleoprotein-associated protein	SNRPB, SMB; small nuclear ribonucleoprotein B and B'		Genetic Information Processing	Transcription	Spliceosome	0.000431059	0.0314852	0.0449608	0.200881	0.390624	0.579742	0.751008	0.861743		0.0618168	0.348896	0.000807884	0.213455	0.643585	0.923006	0.370409	1.17548
Tomba	PGSC0003DMP400005802	2	2	PGSC0003DMT400008338 Protein 884806 at4g00850 a_tm018a10_22	GRF domain class transcription factor		*	Genetic Information Processing	Transcription	Basal transcription factors	0.0172178	8.11891e-05	0.00610944	0.225661	0.627777	0.475647	0.663719	0.855421		0.150609	0.00136628	0.000680549	0.0229376	0.836505	0.676521	0.569352	0.762719
Tomba	PGSC0003DMP400025769	6	6	PGSC0003DMT400037918 Protein glutathione s-transferase-like	Glutathione transferase	GST, gst; glutathione S-transferase [EC:2.5.1.18]		Metabolism	Metabolism of other amino acids	Glutathione metabolism	0.0148937	8.67909e-05	0.305186	0.000651093	0.542542	0.41037	1.05852	0.660081		0.0261228	0.26693	0.000385572	0.0018108	0.751292	0.924441	0.46079	0.517701
Tomba	PGSC0003DMP400054976;PGSC0003DMP400018068;PGSC0003DMP400018070;PGSC0003DMP400054972;PGSC0003DMP400018067;PGSC0003DMP400018072;PGSC0003DMP400018069;PGSC0003DMP400018080;PGSC0003DMP400036432	13	3	PGSC0003DMT400081247 Protein phospholipase a1-iigamma-like	Phospholipase A1		*	Metabolism	Lipid Metabolism	Fatty acid degradation	0.000880747	0.000366693	0.1079	0.0659547	0.472684	0.630204	1.17905	0.845939		0.00112052	0.00303463	0.00246574	0.189496	0.450492	0.669434	0.569133	0.864755
Tomba	PGSC0003DMP400033445	5	2	PGSC0003DMT400049550 Protein chlorophyll a-b binding protein chloroplastic-like	Chlorophyll a-b binding protein, chloroplastic	LHCB3; light-harvesting complex II chlorophyll a/b binding protein 3		Metabolism	Energy metabolism	Photosynthesis - antenna proteins	0.00385079	0.00141948	0.0454503	0.0135672	0.537986	0.578403	1.28865	1.38377		0.00230554	0.0288707	0.111985	0.0569383	0.494826	0.769718	1.27616	1.5221
Tomba	PGSC0003DMP400030789	6	5	PGSC0003DMT400045439 Protein 762383 chain structure of the plant transcriptional regulator pbf-2	Single-stranded DNA-binding protein WHY1, chloroplastic		*	Genetic Information Processing	Transcription	Basal transcription factors	0.000574665	5.19541e-06	0.013274	0.112984	0.491863	0.583863	0.767507	0.84219		0.00526505	0.238347	0.00183858	0.133246	0.682336	0.93298	0.513999	0.896297
Tomba	PGSC0003DMP400037085	5	5	PGSC0003DMT400055138 Protein xyloglucan endotransglucosylase hydrolase	Xyloglucan endotransglucosylase/hydrolase	E2.4.1.207; xyloglucan:xyloglucosyl transferase [EC:2.4.1.207]		Metabolism	Enzymes		5.97382e-05	6.22087e-05	0.256246	0.0173128	0.413926	0.467913	1.10786	0.838978		0.00123179	0.0207916	0.0266873	0.050076	0.537414	0.805069	0.799549	0.766833
Tomba	PGSC0003DMP400054296	5	5	PGSC0003DMT400080042 Protein nucleoside diphosphate kinase	Nucleoside diphosphate kinase	ndk, NME; nucleoside-diphosphate kinase [EC:2.7.4.6]		Metabolism	Nucleotide metabolism	Purine metabolism	0.00225669	0.000273204	0.000394173	0.0280646	0.510627	0.584231	1.51204	0.734662		0.000976633	0.112615	0.0180382	0.295716	0.519552	0.850403	0.63711	0.911535
Tomba	PGSC0003DMP400019507	13	3	PGSC0003DMT400028690 Protein 857509 enolase (2-phospho-d-glycerate hydroylase)	Phosphopyruvate hydratase	ENO, eno; enolase [EC:4.2.1.11]		Metabolism	Carbohydrate metabolism	Glycolysis / Gluconeogenesis	0.00119276	2.17567e-05	0.041743	0.00704235	0.434272	0.50914	0.692415	0.791551		0.000110195	0.0145143	0.0048504	0.0187611	0.56231	0.806444	0.509292	0.697754
Tomba	PGSC0003DMP400028772	8	7	PGSC0003DMT400042417 Protein lactoylglutathione lyase-like	Lactoylglutathione lyase	GLO1, gloA; lactoylglutathione lyase [EC:4.4.1.5]		Metabolism	Carbohydrate metabolism	Pyruvate metabolism	0.000170029	8.04492e-05	1.64169e-06	0.420472	0.450171	0.646408	1.52871	0.976402		0.00535486	0.202515	0.00553467	0.0718123	0.623628	0.903922	0.599627	0.857224
Tomba	PGSC0003DMP400041411	6	6	PGSC0003DMT400061547 Protein biotin carboxyl carrier protein of acetyl- carboxylase chloroplastic-like isoform x1	Biotin carboxyl carrier protein of acetyl-CoA carboxylase		*	Metabolism	Lipid metabolism	Fatty acid biosynthesis	0.00229308	0.000881672	0.000795642	0.0145504	0.636994	0.654347	0.660457	0.804446		0.00731474	0.0835562	0.000471155	0.0646118	0.779956	0.894476	0.498181	0.790189
Tomba	PGSC0003DMP400034086	3	3	PGSC0003DMT400050490 Protein uridine 5 -monophosphate synthase-like	OMPdecase	UMPS; uridine monophosphate synthetase [EC:2.4.2.10 4.1.1.23]		Metabolism	Nucleotide metabolism	Pyrimidine metabolism	0.000116441	0.000153133	0.407516	0.166097	0.406696	0.623322	0.944638	0.852917		0.00385414	0.0238964	0.00210249	0.225403	0.624952	0.796305	0.463908	0.91223
Tomba	PGSC0003DMP400001377	2	2	PGSC0003DMT400001869 Protein coatomer subunit gamma-like	Coatomer subunit gamma	COPG; coatomer subunit gamma		Genetic Information Processing	Folding, sorting and degradation	Protein processing in endoplasmic reticulum	0.000288507	0.000317749	0.0484451	0.000517799	0.354978	0.607142	0.837711	0.673727		0.0605185	0.00138198	0.000109886	0.0111411	0.789836	0.751716	0.63375	0.74279
Tomba	PGSC0003DMP400009975	2	2	PGSC0003DMT400014441 Protein t-complex protein 1 subunit delta-like	T-complex protein 1 subunit delta	CCT4; T-complex protein 1 subunit delta		Genetic Information Processing	Folding, sorting and degradation		0.0142624	0.00125419	0.0464733	0.0630702	0.452094	0.504413	0.661111	0.746466		0.0230947	0.231564	0.00182689	0.210047	0.557283	0.851546	0.592258	0.881634
Tomba	PGSC0003DMP400030463;PGSC0003DMP400007386;PGSC0003DMP400030464	16	10	PGSC0003DMT400044944 Protein glyceraldehyde-3-phosphate dehydrogenase cytosolic	Glyceraldehyde-3-phosphate dehydrogenase	GAPDH, gapA; glyceraldehyde 3-phosphate dehydrogenase (phosphorylating) [EC:1.2.1.12]		Metabolism	Carbohydrate metabolism	Glycolysis / Gluconeogenesis	0.00108224	2.99854e-06	0.0797801	0.0222686	0.588819	0.495318	1.08159	0.78217		5.11751e-05	0.00631878	0.0232047	0.005966	0.678618	0.774742	0.707451	0.696818
Tomba	PGSC0003DMP400021904;PGSC0003DMP400036858	2	2	PGSC0003DMT400032251 Protein 436561 ubiquitin-conjugating enzyme 1	Ubiquitin-conjugating enzyme E2 36	UBE2N, BLU, UBC13; ubiquitin-conjugating enzyme E2 N [EC:2.3.2.23]		Genetic Information Processing	Folding, sorting and degradation	Ubiquitin mediated proteolysis	0.00025176	0.000468192	0.278208	0.000312188	0.626937	0.586588	1.04182	0.708674		4.8611e-05	0.0896425	0.0012903	0.0151633	0.576137	0.899421	0.584101	0.617651
Tomba	PGSC0003DMP400041577	2	2	PGSC0003DMT400061780 Protein npl4-like protein 1-like	NPL4 family protein	NPLOC4, NPL4; nuclear protein localization protein 4		Genetic Information Processing	Folding, sorting and degradation	Protein processing in endoplasmic reticulum	0.00300919	0.000276764	0.463745	0.468679	0.655698	0.651617	1.00769	0.987658		0.131932	0.417702	0.03709	0.193013	0.939352	0.97281	0.794877	1.10391
Tomba	PGSC0003DMP400022301	5	2	PGSC0003DMT400032791 Protein chlorophyll a-b binding protein cp24 chloroplastic-like	Chlorophyll a-b binding protein, chloroplastic	LHCB6; light-harvesting complex II chlorophyll a/b binding protein 6		Metabolism	Energy metabolism	Photosynthesis - antenna proteins	0.0242785	0.000277556	0.159752	0.0294001	0.609735	0.522791	1.10983	0.895979		0.00516717	0.133622	0.38247	0.49417	0.539316	0.85483	0.94688	0.997923
Tomba	PGSC0003DMP400019055;PGSC0003DMP400049773	2	2	PGSC0003DMT400027968 Protein t-complex protein 1 subunit epsilon-like	Chaperonin containing t-complex protein 1, epsilon subunit, tcpe	CCT5; T-complex protein 1 subunit epsilon		Genetic Information Processing	Folding, sorting and degradation		0.00331107	6.45666e-05	0.015554	0.0685008	0.53007	0.452264	0.679418	0.789494		0.0407726	0.0396392	0.00671075	0.232191	0.675618	0.77523	0.563551	0.884761
Tomba	PGSC0003DMP400025476;PGSC0003DMP400010211	2	2	PGSC0003DMT400037473 Protein phosphoethanolamine n-methyltransferase	Phosphoethanolamine N-methyltransferase	E2.1.1.103, NMT; phosphoethanolamine N-methyltransferase [EC:2.1.1.103]		Metabolism	Lipid metabolism	Glycerophospholipid metabolism	0.000114085	1.49969e-05	0.0670057	0.00086342	0.488687	0.511723	0.741946	0.678918		0.00113596	0.00279632	0.0431046	0.120135	0.654888	0.601466	0.870802	0.862695
Tomba	PGSC0003DMP400022845	5	3	PGSC0003DMT400033585 Protein 14-3-3 protein 10-like	14-3-3 protein	YWHAE; 14-3-3 protein epsilon		Environmental Information Processing	Signal transduction		0.00475795	0.00126419	0.261755	0.205073	0.631816	0.64018	1.06169	1.16489		0.297033	0.0879674	0.36111	0.216843	1.02847	1.18182	1.02522	0.935565
Tomba	PGSC0003DMP400033807	3	3	PGSC0003DMT400050076 Protein probable ribose-5-phosphate isomerase-like	Ribose-5-phosphate isomerase	rpiA; ribose 5-phosphate isomerase A [EC:5.3.1.6]		Metabolism	Carbohydrate metabolism	Pentose phosphate pathway	0.00395378	0.0012034	0.0391485	0.0766343	0.545431	0.644175	0.688146	0.900806		0.0233221	0.166891	0.013271	0.21206	0.711985	0.855091	0.71797	1.1104
Tomba	PGSC0003DMP400024245;PGSC0003DMP400011468	6	5	PGSC0003DMT400035650 Protein 2643472 late embryogenesis abundant group 2 isoform 1	Chilling-responsive protein		*	Organismal Systems	Environmental adaptation	plant-pathogen interaction	0.000471849	0.000794629	0.0571303	0.0414226	0.459686	0.574604	0.759667	0.840394		0.00475682	0.136945	0.00116829	0.0134925	0.626049	0.838451	0.58077	0.764392
Tomba	PGSC0003DMP400005232	5	5	PGSC0003DMT400007520 Protein proteasome subunit alpha type-6-like	Proteasome subunit alpha type	PSMA6; 20S proteasome subunit alpha 1 [EC:3.4.25.1]		Genetic Information Processing	Folding, sorting and degradation	Proteasome	0.00133551	0.000213957	0.018698	0.152019	0.555751	0.593499	1.20098	0.911009		0.00147986	0.00408078	0.00347687	0.00655898	0.660556	0.847424	0.535582	0.685972
Tomba	PGSC0003DMP400004984	5	4	PGSC0003DMT400007182 Protein dihydrolipoyl dehydrogenase-like	Dihydrolipoyl dehydrogenase	DLD, lpd, pdhD; dihydrolipoamide dehydrogenase [EC:1.8.1.4]		Metabolism	Carbohydrate metabolism	Glycolysis / Gluconeogenesis	0.000711853	0.000113666	0.0129035	0.00265711	0.571734	0.626977	0.660892	0.733949		0.000800257	0.000634398	0.00282111	0.00802984	0.72385	0.669032	0.457432	0.584055
Tomba	PGSC0003DMP400002445	6	6	PGSC0003DMT400003437 Protein probable mitochondrial-processing peptidase subunit beta-like	Mitochondrial processing peptidase	PMPCB, MAS1; mitochondrial-processing peptidase subunit beta [EC:3.4.24.64]		Genetic information processing	Folding, sorting and degradation	(Metalloproteases)	0.000301066	4.81013e-05	0.0900096	0.405847	0.625215	0.533253	0.857629	0.977227		0.0309768	0.102471	0.00227303	0.00036899	0.790191	0.914762	0.586583	0.681286
Tomba	PGSC0003DMP400046814	10	3	PGSC0003DMT400069333 Protein 40s ribosomal protein sa-like	40S ribosomal protein SA	RP-SAe, RPSA; small subunit ribosomal protein SAe		Genetic Information Processing	Translation	Ribosome	0.00025744	0.000155558	0.00215233	0.00658978	0.508587	0.552581	0.690363	0.760974		0.000251056	0.00229262	0.00111731	0.167419	0.618839	0.789772	0.560851	0.86834
Tomba	PGSC0003DMP400035087	2	2	PGSC0003DMT400052064 Protein sulfite oxidase	Sulfite oxidase	SUOX; sulfite oxidase [EC:1.8.3.1]		Metabolism	Energy metabolism	Sulfur metabolism	0.000423452	1.83339e-05	0.160318	0.125142	0.53572	0.570408	0.796832	1.14774		0.0213666	0.159661	0.0522146	0.358576	0.749543	0.845208	0.664559	1.02422
Tomba	PGSC0003DMP400045714	3	3	PGSC0003DMT400067716 Protein n-carbamoylputrescine amidase	N-carbamoylputrescine amidase	aguB; N-carbamoylputrescine amidase [EC:3.5.1.53]		Metabolism	Amino acid metabolism	Arginine and proline metabolism	0.000348879	0.000501928	0.280521	0.192927	0.495896	0.578858	1.0868	0.92652		0.000293196	0.450996	5.44548e-05	0.000619459	0.634071	1.02142	0.726116	0.720425
Tomba	PGSC0003DMP400003691	6	4	PGSC0003DMT400005245 Protein mitochondrial outer membrane protein porin of 34 kda-like	34 kDa outer mitochondrial membrane protein porin	VDAC2; voltage-dependent anion channel protein 2		Environmental Information Processing	Signal transduction	Calcium signaling pathway	0.00127282	1.15421e-05	0.215305	0.470292	0.504673	0.626139	0.902077	0.992937		0.00152377	0.0237753	0.000230882	0.35412	0.663845	0.876059	0.723966	1.04611
Tomba	PGSC0003DMP400011487	5	5	PGSC0003DMT400016576 Protein 2449243 ran protein tc4 protein	GTP-binding nuclear protein	RAN; GTP-binding nuclear protein Ran		Genetic Information Processing	Translation	Nucleocytoplasmic transport	0.0012886	3.98444e-05	0.00102443	0.000569571	0.58624	0.498012	0.67876	0.665268		0.00375779	0.00136321	0.0337122	0.00486125	0.738912	0.725949	0.689987	0.698
Tomba	PGSC0003DMP400050451;PGSC0003DMP400038462	15	7	PGSC0003DMT400074489 Protein aconitate cytoplasmic-like	Aconitate hydratase, cytoplasmic	ACO, acnA; aconitate hydratase [EC:4.2.1.3]		Metabolism	Carbohydrate metabolism	Citrate cycle (TCA cycle)	0.0137033	1.3956e-05	0.112544	0.0290815	0.631256	0.530896	0.74969	1.10661		0.344645	0.129321	0.00195675	0.0628793	0.9556	1.13134	0.644755	0.838345
Tomba	PGSC0003DMP400028998	3	3	PGSC0003DMT400042739 Protein 4-alpha- chloroplastic amyloplastic-like	4-alpha-glucanotransferase, chloroplastic/amyloplastic	malQ; 4-alpha-glucanotransferase [EC:2.4.1.25]		Metabolism	Carbohydrate metabolism	Starch and sucrose metabolism	0.000186047	6.59471e-05	0.0901275	0.00574299	0.528051	0.575482	0.837044	1.2533		0.0829467	0.142622	0.00168457	0.406439	0.837887	0.859737	0.706873	1.01368
Tomba	PGSC0003DMP400002988	3	2	PGSC0003DMT400004180 Protein nadp-dependent d-sorbitol-6-phosphate dehydrogenase	Aldo-keto reductase		*	Metabolism	Carbohydrate metabolism	Fructose and mannose metabolism	0.018717	0.000155137	0.0498242	0.0112189	0.646424	0.508288	0.725448	0.821231		0.00560736	0.0983271	0.0140686	0.0404308	0.710294	0.861524	0.702746	0.832604
Tomba	PGSC0003DMP400050159;PGSC0003DMP400027754	12	3	PGSC0003DMT400074094 Protein guanine nucleotide-binding protein subunit beta-like	LeArcA1 protein	RACK1; guanine nucleotide-binding protein subunit beta-2-like 1 protein		Environmental Information Processing	Signal transduction		0.00164985	5.58603e-05	0.0215945	0.00296458	0.501412	0.632863	0.72899	0.787498		0.00411883	0.0548812	0.00033551	0.122264	0.664597	0.848952	0.657647	0.890478
Tomba	PGSC0003DMP400022802	7	7	PGSC0003DMT400033517 Protein protein disulfide isomerase-like 1-3-like	Protein disulfide-isomerase	PDIA1, P4HB; protein disulfide-isomerase A1 [EC:5.3.4.1]		Genetic Information Processing	Folding, sorting and degradation	Protein processing in endoplasmic reticulum	0.000377731	2.14385e-05	0.0184378	0.00710221	0.589839	0.651463	0.725674	0.79991		0.0176256	0.0252686	0.000739055	0.0523454	0.714387	0.84885	0.607721	0.837677
Tomba	PGSC0003DMP400024440	3	2	PGSC0003DMT400035968 Protein 1690783 at2g07698-like partial	ATP synthase subunit alpha, mitochondrial	ATPeF1A, ATP5A1, ATP1; F-type H+-transporting ATPase subunit alpha		Metabolism	Energy metabolism	Oxidative phosphorylation	0.000798927	2.73552e-06	0.130547	0.358522	0.55639	0.584761	0.855974	0.966873		0.00244612	0.0164504	0.00190795	0.0120633	0.745194	0.747539	0.739233	0.8242
Tomba	PGSC0003DMP400004564	8	8	PGSC0003DMT400006578 Protein d-glycerate 3- chloroplastic-like	D-glycerate 3-kinase, chloroplast	GLYK; D-glycerate 3-kinase [EC:2.7.1.31]		Metabolism	Carbohydrate metabolism	Glyoxylate and dicarboxylate metabolism	0.000507446	0.000665299	0.151945	0.0201561	0.524951	0.625439	0.78837	0.813005		0.000851802	0.0539779	0.0650228	0.0279086	0.658125	0.746574	0.838973	1.12716
Tomba	PGSC0003DMP400015374	14	5	PGSC0003DMT400022547 Protein aconitate cytoplasmic-like	Aconitate hydratase	ACO, acnA; aconitate hydratase [EC:4.2.1.3]		Metabolism	Carbohydrate metabolism	Citrate cycle (TCA cycle)	0.00272511	2.6022e-05	0.0923492	0.349828	0.564966	0.620491	0.727499	0.972516		0.170972	0.261466	3.16615e-05	0.0606969	0.882459	1.06	0.516116	0.826369
Tomba	PGSC0003DMP400019711	3	3	PGSC0003DMT400028987 Protein 1268583 gdp-l-fucose synthase 2	GDP-L-fucose synthase	TSTA3, fcl; GDP-L-fucose synthase [EC:1.1.1.271]		Metabolism	Carbohydrate metabolism	Fructose and mannose metabolism	0.00951764	0.00043068	0.465028	0.0777619	0.583634	0.614629	0.987771	0.832747		0.00106146	0.344332	0.0731325	0.198609	0.591366	0.958826	0.910539	0.910083
Tomba	PGSC0003DMP400026781	9	2	PGSC0003DMT400039497 Protein 40s ribosomal protein sa-like	40S ribosomal protein SA	RP-SAe, RPSA; small subunit ribosomal protein SAe		Genetic Information Processing	Translation	Ribosome	0.000271776	3.60234e-05	0.00164954	0.00176602	0.639037	0.613865	0.687674	0.787743		8.5462e-05	0.00624617	0.000512131	0.0532684	0.713194	0.822397	0.584325	0.798907
Tomba	PGSC0003DMP400050557	2	2	PGSC0003DMT400074637 Protein 158003 beta-ureidopropionase	Beta-ureidopropionase	UPB1, pydC; beta-ureidopropionase [EC:3.5.1.6]		Metabolism	Nucleotide metabolism	Pyrimidine metabolism	4.55236e-05	0.0130001	0.0747437	0.276051	0.609106	0.645108	0.824506	1.05987		0.00599831	0.202865	0.00153362	0.125301	0.795673	0.907116	0.648143	0.952545
	PGSC0003DMP400056271	2	2	PGSC0003DMT400084224 Protein acidic endochitinase-like		E3.2.1.14; chitinase [EC:3.2.1.14]		Metabolism	Carbohydrate metabolism	Amino sugar and nucleotide sugar metabolism	0.0287983	0.0193661	9.6046e-05	0.0743329	0.209529	1.58348	4.44701	2.84286		0.499573	0.376432	0.000490421	0.00153745	1.00044	1.14323	2.39023	4.06576
	PGSC0003DMP400005812	2	2	PGSC0003DMT400008351 Protein heat shock protein 26 (type i)		HSP20; HSP20 family protein		Genetic Information Processing	Folding, sorting and degradation	Protein processing in endoplasmic reticulum	0.0280874	0.00808563	0.181926	0.00120716	2.94265	7.47481	0.763788	18.8595		0.465454	0.0694734	0.079653	0.418352	1.03357	4.07682	2.33196	0.85205
	PGSC0003DMP400041098	3	3	PGSC0003DMT400061041 Protein 60s acidic ribosomal protein p1-1-like		RP-LP1, RPLP1; large subunit ribosomal protein LP1		Genetic Information Processing	Translation	Ribosome	0.0168646	0.0119562	0.159306	0.0188715	0.116925	0.250883	0.170184	0.226699		0.00286143	0.0836422	0.0749462	0.219076	0.224024	0.657371	0.349264	0.750853
	PGSC0003DMP400037633	2	2	PGSC0003DMT400055883 Protein dag chloroplastic-like			*				0.00934008	0.0194699	0.0793514	0.0067014	0.155843	0.273228	0.497965	0.21164		0.000381147	0.168205	0.13844	0.0465313	0.21103	0.728652	0.548057	0.489715
	PGSC0003DMP400019844	3	3	PGSC0003DMT400029163 Protein clustered mitochondria protein homolog		TIF31, CLU1; protein TIF31		Genetic Information Processing		Translation factors	0.011852	0.00413215	0.0616829	5.44989e-05	0.343041	0.436711	0.299378	0.161095		0.00200784	0.00274089	0.0138957	0.0052733	0.324609	0.426021	0.597645	0.389062
	PGSC0003DMP400050038;PGSC0003DMP400015547	2	2	PGSC0003DMT400073918 Protein transcription factor btf3-like		EGD1, BTF3; nascent polypeptide-associated complex subunit beta		Cellular Processes	Cell growth and death	Apoptosis - fly	0.0120069	0.00656557	0.14346	0.0303956	0.164106	0.252386	0.298206	0.319309		0.000676005	0.000723334	0.00951001	0.0283294	0.224439	0.364955	0.298422	0.488582
	PGSC0003DMP400037388;PGSC0003DMP400033672	2	2	PGSC0003DMT400055531 Protein phenylalanine ammonia-lyase-like		PAL; phenylalanine ammonia-lyase [EC:4.3.1.24]		Metabolism	Amino acid metabolism	Phenylalanine metabolism	0.000141783	0.000599026	0.0795346	0.0190471	0.266674	0.258286	0.736725	0.310307		0.000257467	0.0120138	0.00617932	0.041686	0.415796	0.367848	0.37241	0.348465
	PGSC0003DMP400047446	2	2	PGSC0003DMT400070176 Protein magnesium-chelatase subunit chloroplastic-like		chlH, bchH; magnesium chelatase subunit H [EC:6.6.1.1]		Metabolism	Metabolism of cofactors and vitamins	Porphyrin and chlorophyll metabolism	0.0064742	2.43778e-05	0.00771077	0.0627413	0.407748	0.290896	0.218053	0.54227		0.0136567	0.00118758	0.00623485	0.00934251	0.440206	0.570596	0.390883	0.390157
	PGSC0003DMP400055389	2	2	PGSC0003DMT400081989 Protein 60s acidic ribosomal protein p1		RP-LP1, RPLP1; large subunit ribosomal protein LP1		Genetic Information Processing	Translation	Ribosome	0.0022645	0.00365571	0.0598483	0.16139	0.155761	0.371621	0.137284	0.605596		0.00292614	0.145941	0.00337265	0.0651753	0.325093	0.801361	0.144759	0.622163
	PGSC0003DMP400043513;PGSC0003DMP400043512;PGSC0003DMP400034192;PGSC0003DMP400043479	3	3	PGSC0003DMT400064542 Protein dynamin-related protein 4c-like			*				0.000601278	0.00165625	0.0169249	0.0206159	0.455442	0.250587	0.47562	0.726285		0.0679624	0.00328922	0.000817827	0.037289	1.26246	0.550246	0.318487	0.638049
	PGSC0003DMP400037720	2	2	PGSC0003DMT400056033 Protein actin-related protein 4-like		ACTL6A, INO80K; actin-like protein 6A		Organismal Systems	Environmental adaptation	Thermogenesis	4.79886e-05	2.43118e-06	0.00354587	0.262646	0.503724	0.267276	0.254593	2.07804		0.080205	0.000636452	9.20515e-05	0.00233316	0.750489	0.501986	0.197086	0.339923
	PGSC0003DMP400035840	5	3	PGSC0003DMT400053149 Protein lipoxygenase homology domain-containing protein 1-like			*				0.0118111	0.044845	0.0961387	0.0343766	0.256664	0.531074	0.245436	0.575933		0.00421439	0.337238	0.0620848	0.335894	0.462464	0.910882	0.527601	0.872688
	PGSC0003DMP400037715	3	3	PGSC0003DMT400056024 Protein probable non-specific lipid-transfer protein akcs9-like			*				0.00872571	0.00242771	0.0338777	0.141336	0.406479	1.61015	0.603964	1.11991		0.0169029	0.135961	0.130581	0.192642	0.598497	1.37399	0.83665	0.721535
	PGSC0003DMP400004397;PGSC0003DMP400008694	4	4	PGSC0003DMT400006366 Protein threonine chloroplastic-like		thrC; threonine synthase [EC:4.2.3.1]		Metabolism	Amino acid metabolism	Glycine, serine and threonine metabolism	0.00994029	0.00417969	0.10249	0.00841653	0.331579	0.428222	0.31658	0.51831		0.00253405	0.0778147	0.00896852	0.0512007	0.44637	0.737694	0.445478	0.707831
	PGSC0003DMP400013757	3	3	PGSC0003DMT400020192 Protein phospholipase a1-iidelta-like			*				0.0207119	0.00253345	0.0286623	0.100672	0.483778	0.579417	0.371428	0.774681		0.00302614	0.0486261	0.016142	0.0138008	0.583523	0.754176	0.616927	0.762099
	PGSC0003DMP400003396;PGSC0003DMP400022725	5	4	PGSC0003DMT400004791 Protein non-specific lipid-transfer protein 1-like			*				0.0162827	0.00931705	5.0256e-06	0.205312	0.579839	1.72206	2.78113	1.17668		0.385482	0.0171078	0.0181844	0.0404427	1.10618	1.91455	0.751172	1.4258
	PGSC0003DMP400014905	4	4	PGSC0003DMT400021883 Protein polygalacturonase inhibitor-like			*				0.000168518	6.73074e-05	7.92168e-05	0.00202342	0.498447	0.57783	2.30735	0.699904		0.20698	0.223123	0.0224349	0.114465	0.895773	0.889001	0.671539	0.836497
	PGSC0003DMP400052955	3	3	PGSC0003DMT400078207 Protein proliferating cell nuclear antigen		PCNA; proliferating cell nuclear antigen		Genetic Information Processing	Replication and repair	DNA replication	0.00239486	0.00123826	0.0313123	0.108361	0.282629	0.365159	0.398447	0.698141		0.0108716	0.0220575	0.0152279	0.00262712	0.641308	0.650282	0.396846	0.644367
	PGSC0003DMP400042657	5	5	PGSC0003DMT400063352 Protein chaperone protein 1-like		clpB; ATP-dependent Clp protease ATP-binding subunit ClpB		Organismal Systems	Aging	Longevity regulating pathway - multiple species	0.000520531	0.00437646	0.0270331	5.22892e-06	4.26216	1.50757	1.20891	2.05226		1.15616e-05	0.0158709	0.0184335	0.307767	2.53713	2.03552	1.16873	1.13166
	PGSC0003DMP400002047	3	3	PGSC0003DMT400002828 Protein dead-box atp-dependent rna helicase 37-like		DDX3X, bel; ATP-dependent RNA helicase DDX3X [EC:3.6.4.13]		Organismal Systems	Immune system	RIG-I-like receptor signaling pathway	0.00273152	0.00152196	0.124839	0.00248788	0.340875	0.481378	0.519281	0.400791		0.00018163	0.000579257	0.179038	0.0187688	0.51216	0.616491	0.86045	0.807945
	PGSC0003DMP400028141;PGSC0003DMP400029685	10	6	PGSC0003DMT400041566 Protein 8-hydroxygeraniol dehydrogenase-like			*				0.000753856	4.59343e-05	0.00108306	0.00114326	0.422642	0.578638	0.464157	0.744278		0.00355598	0.00303621	0.000432511	0.0302278	0.599805	0.653392	0.40517	0.725951
	PGSC0003DMP400021101	2	2	PGSC0003DMT400031086 Protein metacaspase 1			*				0.00116927	0.000208353	0.0751215	0.000886022	0.403301	0.418253	0.412366	0.467214		0.0787225	0.00155922	0.00458344	0.00291576	0.697398	0.501422	0.340307	0.473619
	PGSC0003DMP400002693	7	7	PGSC0003DMT400003774 Protein pathogenesis-related protein sth-2-like			*				0.000130682	1.43322e-05	0.00237124	0.197953	0.46468	0.44499	0.656785	1.14263		0.480728	0.0143474	3.06383e-05	6.69288e-05	0.993309	0.839965	0.352158	0.482198
	PGSC0003DMP400043893	10	9	PGSC0003DMT400065096 Protein alpha-galactosidase-like isoform 2		E3.2.1.22B, galA, rafA; alpha-galactosidase [EC:3.2.1.22]		Metabolism	Carbohydrate metabolism	Galactose metabolism	0.00269146	0.0113511	0.000190247	0.128258	1.59264	3.93453	1.69025	3.36875		0.0119385	0.0422571	0.0148238	0.113996	3.12655	1.56206	1.22505	1.29951
	PGSC0003DMP400001305	2	2	PGSC0003DMT400001769 Protein protein disulfide isomerase-like 2-3-like		PDIA6, TXNDC7; protein disulfide-isomerase A6 [EC:5.3.4.1]		Genetic Information Processing	Folding, sorting and degradation	Protein processing in endoplasmic reticulum	0.00263081	3.71631e-05	0.467127	0.00144436	0.577984	0.438299	0.988681	0.62698		0.000629733	0.0671202	0.00886552	0.00249998	0.545827	0.815311	0.50809	0.535119
	PGSC0003DMP400047581	2	2	PGSC0003DMT400070382 Protein histone superfamily protein		H2B; histone H2B		Organismal Systems	Immune system	Neutrophil extracellular trap formation	0.00294864	0.00211863	4.45149e-06	0.32917	1.5988	2.17191	3.14886	1.13837		0.00658372	4.72967e-05	3.05326e-05	0.142086	1.31836	1.93839	3.2297	1.33865
	PGSC0003DMP400002845	13	10	PGSC0003DMT400003986 Protein catalase isozyme 2		katE, CAT, catB, srpA; catalase [EC:1.11.1.6]		Metabolism	Carbohydrate metabolism	Glyoxylate and dicarboxylate metabolism	0.0216458	0.000479849	0.000223854	0.00164441	1.68095	0.455405	0.451203	0.670215		0.000192468	0.372499	0.485756	0.00231003	1.79231	0.929185	1.00388	0.559627
	PGSC0003DMP400055323	3	3	PGSC0003DMT400081907 Protein sorbitol dehydrogenase-like		SORD, gutB; L-iditol 2-dehydrogenase [EC:1.1.1.14]		Metabolism	Carbohydrate metabolism	Pentose and glucuronate interconversions	0.00520907	6.49879e-05	0.00422196	0.0212325	0.643057	0.477019	0.312767	0.761703		0.0149034	0.00933866	0.00107171	0.0171926	0.864736	0.67158	0.508032	0.845572
	PGSC0003DMP400052078	5	3	PGSC0003DMT400076860 Protein importin subunit alpha-1-like		KPNA5_6; importin subunit alpha-6/7		Genetic Information Processing	Translation	Nucleocytoplasmic transport	0.00125884	0.000460104	5.89455e-05	0.00236745	0.576153	0.53221	0.505329	0.667749		0.0419563	0.0128489	0.000610144	0.0132138	0.720349	0.768742	0.399122	0.672874
	PGSC0003DMP400039363	2	2	PGSC0003DMT400058461 Protein 4-diphosphocytidyl-2-c-methyl-d-erythritol kinase		ispE; 4-diphosphocytidyl-2-C-methyl-D-erythritol kinase [EC:2.7.1.148]		Metabolism	Metabolism of terpenoids and polyketides	Terpenoid backbone biosynthesis	0.000197026	8.28125e-05	0.000235947	0.00423757	0.614479	0.565516	0.506287	0.792268		0.0180551	0.030879	8.23659e-05	0.00482965	0.782315	0.812357	0.363333	0.677401
	PGSC0003DMP400044896;PGSC0003DMP400011021;PGSC0003DMP400052481	2	2	PGSC0003DMT400066585 Protein caffeoyl- o-methyltransferase 6-like		E2.1.1.104; caffeoyl-CoA O-methyltransferase [EC:2.1.1.104]		Metabolism	Biosynthesis of other secondary metabolites	Phenylpropanoid biosynthesis	0.0297543	0.0166459	0.192024	0.0341188	0.324609	0.432741	0.637431	0.43652		0.00984534	0.317406	0.0116935	0.177288	0.493329	0.859912	0.405242	0.837278
	PGSC0003DMP400001780	7	7	PGSC0003DMT400002454 Protein -bisphosphoglycerate-independent phosphoglycerate mutase		gpmI; 2,3-bisphosphoglycerate-independent phosphoglycerate mutase [EC:5.4.2.12]		Metabolism	Carbohydrate metabolism	Glycolysis / Gluconeogenesis	0.000282097	1.44342e-09	0.0862238	0.00205815	0.583367	0.291164	0.800345	0.647463		0.000431558	0.0110308	0.00278909	0.000686514	0.537212	0.671972	0.435459	0.424043
	PGSC0003DMP400008394	5	5	PGSC0003DMT400012072 Protein spindle assembly checkpoint component mad1-like isoform x1			*				0.0123474	0.000217977	0.0216167	1.41146e-05	1.71226	0.290916	0.722445	0.284815		0.00491239	0.00332764	0.103274	0.0196067	0.694436	0.359712	0.886352	0.431863
	PGSC0003DMP400009048;PGSC0003DMP400019996	2	2	PGSC0003DMT400013036 Protein polyadenylate-binding protein rbp45-like			*				0.0001889	7.33466e-09	0.0345055	0.00118723	0.524721	0.437689	0.704933	0.557323		0.0255463	0.000151894	4.6765e-05	0.0139701	0.71254	0.565479	0.317167	0.558447
	PGSC0003DMP400028666	2	2	PGSC0003DMT400042265 Protein PREDICTED: uncharacterized protein LOC102598621 isoform X1			*				0.00145391	0.000158617	0.00511915	0.496009	0.635446	0.353532	0.540305	0.99778		0.154602	0.00426287	0.00292437	0.0457609	0.852961	0.651873	0.558163	0.703413
	PGSC0003DMP400011605	2	2	PGSC0003DMT400016786 Protein PREDICTED: uncharacterized protein LOC102590049 isoform X1			*				0.0116797	0.00329698	7.42204e-05	0.0328882	0.539629	0.426825	0.500802	0.71531		0.111246	0.0414349	0.00109981	0.0396438	0.827495	0.721792	0.432642	0.80554
	PGSC0003DMP400049801	2	2	PGSC0003DMT400073594 Protein mitochondrial rho gtpase 1-like		RHOT1, ARHT1; mitochondrial Rho GTPase 1 [EC:3.6.5.-]		Genetic Information Processing		Mitochondrial biogenesis	0.00176736	0.0120992	0.0242731	0.0152792	0.304556	0.495887	0.369083	0.667205		0.00292812	0.304368	0.0292506	0.0369492	0.594493	0.918456	0.5894	0.748334
	PGSC0003DMP400045099	3	2	PGSC0003DMT400066877 Protein 2633873 hyaluronan mrna binding family isoform 1		SERBP1; plasminogen activator inhibitor 1 RNA-binding protein		Genetic Information Processing		Spliceosome	7.30841e-06	0.0104322	0.0164206	0.111212	2.95717	2.05546	1.96997	0.74461		0.000544262	0.126895	0.000451824	0.0233294	1.80241	1.20298	1.79559	1.40507
	PGSC0003DMP400002882	5	5	PGSC0003DMT400004030 Protein glycine-rich protein 2-like			*				0.000237877	2.51625e-06	3.42493e-05	0.0406195	0.590851	0.513114	0.554912	0.781761		0.0107109	9.65838e-05	0.0001148	0.0111849	0.756611	0.637773	0.396478	0.64312
	PGSC0003DMP400017673	3	3	PGSC0003DMT400025904 Protein nad -binding rossmann-fold superfamily protein isoform 1			*				0.0173842	0.010575	0.0318488	0.00114036	0.450434	0.540075	0.378809	0.723921		0.0269939	0.166196	0.00138161	0.0133871	0.639236	0.838688	0.312244	0.668237
	PGSC0003DMP400005015;PGSC0003DMP400005016	4	4	PGSC0003DMT400007216 Protein PREDICTED: uncharacterized protein LOC102588001			*				0.00494847	0.000147112	0.0124657	1.21225e-05	0.492302	0.493075	0.836469	0.617476		0.000124558	0.00310091	0.00287213	0.0121927	0.507272	0.673375	0.548946	0.533847
	PGSC0003DMP400069010	4	4	PGSC0003DMT400097335 Protein probable n-succinyldiaminopimelate aminotransferase -like		GTK; L-glutamine---4-(methylsulfanyl)-2-oxobutanoate aminotransferase [EC:2.6.1.117]		Metabolism	Amino acid metabolism	Cysteine and methionine metabolism	0.00156296	0.000459655	0.0200002	0.012772	0.376463	0.429349	0.346112	0.69139		0.0341402	0.074131	0.00131979	0.000136229	0.754299	0.829991	0.304559	0.613871
	PGSC0003DMP400035225	2	2	PGSC0003DMT400052250 Protein glucose-6-phosphate dehydrogenase		G6PD, zwf; glucose-6-phosphate 1-dehydrogenase [EC:1.1.1.49 1.1.1.363]		Metabolism	Carbohydrate metabolism	Pentose phosphate pathway	0.00266073	0.000194948	0.0142019	0.00516013	0.52121	0.436123	0.629269	0.738959		0.0351663	0.0421197	0.00179651	0.00157587	0.75676	0.654137	0.347206	0.581628
	PGSC0003DMP400043749	2	2	PGSC0003DMT400064893 Protein methylthioribose-1-phosphate isomerase-like		mtnA; methylthioribose-1-phosphate isomerase [EC:5.3.1.23]		Metabolism	Amino acid metabolism	Cysteine and methionine metabolism	0.000106428	0.000792282	0.0269348	0.00996685	0.264521	0.606947	1.46051	0.461107		0.0016386	0.29657	0.0252612	0.0188427	0.317803	1.07964	0.628034	1.28598
	PGSC0003DMP400040501	13	12	PGSC0003DMT400060193 Protein dehydroascorbate reductase		DHAR; glutathione dehydrogenase/transferase [EC:1.8.5.1 2.5.1.18]		Metabolism	Carbohydrate metabolism	Ascorbate and aldarate metabolism	9.6307e-05	3.84733e-05	0.097007	0.00190519	0.57014	0.557252	1.16998	0.652412		0.00071931	0.0180399	0.00408946	0.00201258	0.608453	0.776492	0.480235	0.625269
	PGSC0003DMP400004477	3	3	PGSC0003DMT400006474 Protein hexokinase 7		HK; hexokinase [EC:2.7.1.1]		Metabolism	Carbohydrate metabolism	Glycolysis / Gluconeogenesis	0.0142441	0.000671977	0.0395781	0.043334	0.501557	0.383481	0.437977	0.769522		0.1963	0.382692	0.00375642	0.0021532	0.920725	0.950887	0.316939	0.663118
	PGSC0003DMP400002753	6	6	PGSC0003DMT400003869 Protein phosphoserine chloroplastic-like		serC, PSAT1; phosphoserine aminotransferase [EC:2.6.1.52]		Metabolism	Energy metabolism	Methane metabolism	0.00404131	5.64166e-05	0.00343543	0.000413141	0.493855	0.560998	0.59818	0.747832		0.0155859	0.0017263	0.00649487	0.0179667	0.798147	0.688344	0.361458	0.692113
	PGSC0003DMP400012553	2	2	PGSC0003DMT400018236 Protein acetolactate synthase chloroplastic-like		E2.2.1.6L, ilvB, ilvG, ilvI; acetolactate synthase I/II/III large subunit [EC:2.2.1.6]		Metabolism	Carbohydrate metabolism	Butanoate metabolism	0.000798571	8.46659e-05	0.00051332	0.0648307	0.458076	0.499105	0.480139	0.753414		0.000296223	0.00584779	0.0113656	0.0078627	0.511544	0.803304	0.462565	0.613478
	PGSC0003DMP400006555	2	2	PGSC0003DMT400009432 Protein rhodanese-like domain-containing protein chloroplastic-like isoform x2			*				0.00783572	0.000701077	0.00349202	0.0376452	1.95466	2.25454	1.58589	1.43085		0.0949176	0.0328868	0.000261034	0.0175919	1.12023	1.39381	2.45997	1.82731
	PGSC0003DMP400056248	4	3	PGSC0003DMT400084201 Protein nadp-dependent malic enzyme-like		E1.1.1.40, maeB; malate dehydrogenase (oxaloacetate-decarboxylating)(NADP+) [EC:1.1.1.40]		Metabolism	Carbohydrate metabolism	Pyruvate metabolism	0.0120497	1.30038e-05	0.00690185	0.00797047	0.625924	0.377046	0.606425	0.702556		0.00112466	0.164347	2.39344e-05	0.00298037	0.719582	0.86256	0.504079	0.7315
	PGSC0003DMP400042381	7	7	PGSC0003DMT400062965 Protein 1-deoxy-d-xylulose-5-phosphate reductoisomerase		dxr; 1-deoxy-D-xylulose-5-phosphate reductoisomerase [EC:1.1.1.267]		Metabolism	Metabolism of terpenoids and polyketides	Terpenoid backbone biosynthesis	0.0014203	7.58558e-05	0.00150093	0.00374255	0.508997	0.551398	0.329465	0.66083		0.00701553	0.0769635	0.000104067	0.00528989	0.607074	0.843339	0.443874	0.762142
	PGSC0003DMP400004893	15	5	PGSC0003DMT400007048 Protein 857509 enolase (2-phospho-d-glycerate hydroylase)		ENO, eno; enolase [EC:4.2.1.11]		Metabolism	Carbohydrate metabolism	Glycolysis / Gluconeogenesis	0.00229526	0.0244824	0.0279741	0.021165	0.291314	0.655762	0.63118	0.818922		0.00106546	0.148323	0.00688828	0.0535422	0.575981	0.88559	0.402962	0.775861
	PGSC0003DMP400030162;PGSC0003DMP400003127;PGSC0003DMP400011155	3	3	PGSC0003DMT400044462 Protein 2357021 photosystem ii protein d2		psbD; photosystem II P680 reaction center D2 protein [EC:1.10.3.9]		Metabolism	Energy metabolism	Photosynthesis	0.0133477	0.00960579	0.00693812	0.0283449	0.515279	0.605379	0.451753	0.689705		0.00242112	0.101767	0.00496307	0.00461496	0.581959	1.53695	0.584067	0.723863
	PGSC0003DMP400013707	7	3	PGSC0003DMT400020100 Protein 128539 psi type iii chlorophyll a b-binding protein		LHCA3; light-harvesting complex I chlorophyll a/b binding protein 3		Metabolism	Energy metabolism	Photosynthesis - antenna proteins	6.49946e-05	8.31758e-05	0.0269899	1.1097e-07	0.475918	0.465251	0.767983	0.575873		5.13259e-05	0.0358899	0.00138149	0.0774281	0.496907	0.756207	0.637301	0.75679
	PGSC0003DMP400021624	5	5	PGSC0003DMT400031869 Protein 50s ribosomal protein chloroplastic-like		RP-L11, MRPL11, rplK; large subunit ribosomal protein L11		Genetic Information Processing	Translation	Ribosome	0.007638	0.000283738	0.0110723	0.00546245	0.598007	0.576151	0.677686	0.627879		0.00136101	0.0335389	0.015629	0.290658	0.637299	0.822825	0.791272	1.07324
	PGSC0003DMP400051169	3	3	PGSC0003DMT400075555 Protein 2504892 tryptophan synthase beta chain		trpB; tryptophan synthase beta chain [EC:4.2.1.20]		Metabolism	Amino acid metabolism	Glycine, serine and threonine metabolism	0.000196858	0.000266877	6.84174e-05	0.0714375	0.598961	0.503531	0.494611	0.862432		0.0211514	0.0214749	0.00294659	0.000946855	0.820125	0.67496	0.378813	0.707702
	PGSC0003DMP400055842	3	3	PGSC0003DMT400083137 Protein delta-1-pyrroline-5-carboxylate dehydrogenase mitochondrial-like		E1.2.1.88; 1-pyrroline-5-carboxylate dehydrogenase [EC:1.2.1.88]		Metabolism	Amino acid metabolism	Alanine, aspartate and glutamate metabolism	0.0215231	0.0286576	0.0645566	0.119426	0.499613	0.623691	0.441507	0.76762		0.0649679	0.34493	0.0101799	0.144997	0.722985	0.912788	0.417373	0.856441
	PGSC0003DMP400009908	4	4	PGSC0003DMT400014352 Protein protein aspartic protease in guard cell 1-like		APF2; aspartyl protease family protein [EC:3.4.23.-]		Metabolism		Peptidases and inhibitors	0.0115386	0.00485348	0.0900576	0.0770068	0.63471	1.51549	1.24752	1.11797		0.086415	0.0941673	0.00568734	9.01906e-05	0.856086	1.20284	1.47699	1.92634
	PGSC0003DMP400002620	7	4	PGSC0003DMT400003666 Protein 1525088 uridine diphosphate glucose dehydrogenase		UGDH, ugd; UDPglucose 6-dehydrogenase [EC:1.1.1.22]		Metabolism	Carbohydrate metabolism	Pentose and glucuronate interconversions	0.000102781	0.000599787	0.012584	0.00063435	0.544668	0.587389	0.641238	0.671159		0.00933591	0.0138683	8.08289e-05	0.0309647	0.680775	0.727308	0.460963	0.722049
	PGSC0003DMP400043467	4	4	PGSC0003DMT400064476 Protein probable atp synthase 24 kda mitochondrial-like			*				0.0144685	0.0331093	0.0786601	0.0137398	1.73796	0.551233	0.801159	0.631914		0.00214706	0.0170458	0.107434	0.000337241	1.56125	0.502072	0.830736	0.522189
	PGSC0003DMP400049228	6	6	PGSC0003DMT400072766 Protein argininosuccinate chloroplastic-like		argG, ASS1; argininosuccinate synthase [EC:6.3.4.5]		Metabolism	Amino acid metabolism	Alanine, aspartate and glutamate metabolism	0.0015712	2.95519e-05	0.023913	0.00287706	0.501805	0.426761	0.493892	0.690479		0.00348367	0.00825045	0.00103349	0.0144632	0.629616	0.71778	0.391742	0.689427
	PGSC0003DMP400024244	4	4	PGSC0003DMT400035649 Protein rab gdp dissociation inhibitor alpha-like		GDI1_2; Rab GDP dissociation inhibitor		Brite Hierarchies	Protein families: signaling and cellular processes	Exosome	0.0095382	0.00266905	0.0306327	0.017302	0.452661	0.5596	0.438949	0.753258		0.0449703	0.0919223	0.010901	0.0352701	0.816985	0.868427	0.536658	0.797442
	PGSC0003DMP400014413;PGSC0003DMP400008692	8	7	PGSC0003DMT400021166 Protein eukaryotic initiation factor 4a-2-like		EIF4A; translation initiation factor 4A		Brite Hierarchies	Protein families: genetic information processing	Messenger RNA biogenesis	0.00210804	8.79085e-06	0.00200593	0.0291403	0.55749	0.394822	0.567451	0.736953		0.000454157	0.0116043	0.00396697	0.0147564	0.723553	0.745471	0.700135	0.663738
	PGSC0003DMP400038431;PGSC0003DMP400022740	7	7	PGSC0003DMT400057147 Protein plastid-dividing ring protein		ftsZ; cell division protein FtsZ		Brite Hierarchies	Protein families: genetic information processing	Chromosome and associated proteins	0.0020797	0.00195249	0.250533	0.00256786	0.575984	0.606816	0.95601	0.642339		0.0023754	0.000462884	0.00865832	0.241179	0.631863	0.454244	0.709305	0.91498
	PGSC0003DMP400012883	3	3	PGSC0003DMT400018755 Protein isopentenyl diphosphate isomerase		idi, IDI; isopentenyl-diphosphate Delta-isomerase [EC:5.3.3.2]		Metabolism	Metabolism of terpenoids and polyketides	Terpenoid backbone biosynthesis	0.00377641	6.2872e-05	0.034773	0.00533855	0.466679	0.510197	0.864155	0.578699		0.00488846	0.00311251	0.0103041	0.0759876	0.505835	0.705677	0.568021	0.787296
	PGSC0003DMP400032251	2	2	PGSC0003DMT400047627 Protein probable 6-phosphogluconolactonase chloroplastic-like		PGLS, pgl, devB; 6-phosphogluconolactonase [EC:3.1.1.31]		Metabolism	Carbohydrate metabolism	Pentose phosphate pathway	0.000315716	0.000369977	0.00528299	0.0259218	0.444099	0.607897	0.55287	0.76965		0.007325	0.133024	0.00299336	0.0296153	0.699628	0.870424	0.602047	0.845456
	PGSC0003DMP400018646	2	2	PGSC0003DMT400027340 Protein cmv 1a interacting protein 1			*				0.000255301	0.000379131	0.00357504	0.162187	0.467954	0.504492	0.461204	0.72046		0.00107208	0.0267357	0.00208398	0.0220265	0.593942	0.744982	0.476339	0.647659
	PGSC0003DMP400027730;PGSC0003DMP400015378	5	4	PGSC0003DMT400040876 Protein 3-ketoacyl- thiolase peroxisomal-like		ACAA1; acetyl-CoA acyltransferase 1 [EC:2.3.1.16]		Metabolism	Lipid metabolism	Fatty acid degradation	0.00729807	0.000741982	0.00774745	0.0496491	0.543781	0.489957	0.351789	0.739126		0.0184582	0.0358393	0.00131765	0.00376779	0.726019	0.752983	0.376439	0.68064
	PGSC0003DMP400014350	2	2	PGSC0003DMT400021073 Protein inosine-5 -monophosphate dehydrogenase		IMPDH, guaB; IMP dehydrogenase [EC:1.1.1.205]		Metabolism	Nucleotide metabolism	Purine metabolism	0.000376762	0.000419336	0.000425584	0.00781364	0.562273	0.630867	0.635202	0.743791		0.00119871	0.0609515	0.000153911	0.0568943	0.642828	0.859335	0.464876	0.84359
	PGSC0003DMP400015631;PGSC0003DMP400015628	2	2	PGSC0003DMT400022952 Protein aldo-keto reductase family 4 member c10-like		AKR1A1, adh; alcohol dehydrogenase (NADP+) [EC:1.1.1.2]		Metabolism	Carbohydrate metabolism	Glycolysis / Gluconeogenesis	0.0452102	0.00956411	0.390158	0.00185315	0.647729	0.505056	0.905178	0.598665		0.0412615	0.235217	0.0356376	0.00522308	0.742791	0.840249	0.623577	0.751451
	PGSC0003DMP400065477	10	6	PGSC0003DMT400093802 Protein 840161 6-phosphogluconate decarboxylating 2		PGD, gnd, gntZ; 6-phosphogluconate dehydrogenase [EC:1.1.1.44 1.1.1.343]		Metabolism	Carbohydrate metabolism	Pentose phosphate pathway	0.00341027	3.49648e-05	0.0531257	0.0099517	0.50476	0.530543	0.640637	0.661469		0.00318736	0.220769	0.000255354	0.00404323	0.622108	0.898812	0.464716	0.737987
	PGSC0003DMP400008494	2	2	PGSC0003DMT400012218 Protein probable transaldolase-like		E2.2.1.2, talA, talB; transaldolase [EC:2.2.1.2]		Metabolism	Carbohydrate metabolism	Pentose phosphate pathway	0.00126274	0.00123979	0.0025742	0.00529576	0.454378	0.59941	0.66249	0.566299		0.00228086	0.0351288	0.000536966	0.122802	0.468519	0.73538	0.491102	0.860538
	PGSC0003DMP400046288	4	3	PGSC0003DMT400068514 Protein ubiquitin-activating enzyme e1 1-like		UBE1, UBA1; ubiquitin-activating enzyme E1 [EC:6.2.1.45]		Genetic Information Processing	Folding, sorting and degradation	Ubiquitin mediated proteolysis	0.00149682	0.00108506	0.00577422	0.0355405	0.461053	0.645145	0.489209	0.74148		0.0250605	0.121793	0.001122	0.0158136	0.740763	0.867351	0.457316	0.769212
	PGSC0003DMP400011566	2	2	PGSC0003DMT400016723 Protein grpe protein mitochondrial-like		GRPE; molecular chaperone GrpE		Genetic Information Processing		Chaperones and folding catalysts	0.00308239	0.00145882	0.00852589	0.269335	0.617103	0.636477	0.555853	0.866085		0.00141615	0.00704115	0.000626918	0.00403337	0.671346	0.736955	0.627394	0.740124
	PGSC0003DMP400037351	7	3	PGSC0003DMT400055490 Protein adenosine kinase 2		E2.7.1.20, ADK; adenosine kinase [EC:2.7.1.20]		Metabolism	Nucleotide metabolism	Purine metabolism	0.000182187	1.29443e-06	0.00676596	0.0145782	0.444251	0.62803	0.581563	0.805912		0.00482065	0.0140609	0.00044882	0.344712	0.62478	0.79033	0.591644	0.957184
	PGSC0003DMP400040972	4	2	PGSC0003DMT400060883 Protein adenylosuccinate chloroplastic-like		purA, ADSS; adenylosuccinate synthase [EC:6.3.4.4]		Metabolism	Nucleotide metabolism	Purine metabolism	0.00722745	0.000291031	0.000625435	0.0463838	0.560576	0.608632	0.559554	0.832003		0.00330391	0.0217347	0.000134687	0.0117502	0.695621	0.865433	0.504517	0.658
	PGSC0003DMP400002933	6	6	PGSC0003DMT400004095 Protein amidophosphoribosyltransferase chloroplastic-like		purF, PPAT; amidophosphoribosyltransferase [EC:2.4.2.14]		Metabolism	Nucleotide metabolism	Purine metabolism	0.00906955	0.000507988	0.00334947	0.0572094	0.621484	0.594649	0.411117	0.773445		0.06529	0.102712	0.000537809	0.00108403	0.851856	0.858468	0.496876	0.734296
	PGSC0003DMP400008318;PGSC0003DMP400041530	3	3	PGSC0003DMT400011963 Protein atp-citrate synthase beta chain protein 1-like		ACLY; ATP citrate (pro-S)-lyase [EC:2.3.3.8]		Metabolism	Carbohydrate metabolism	Citrate cycle (TCA cycle)	2.27592e-05	0.000351678	0.0168264	0.0901657	0.572229	0.657255	0.623138	0.867193		0.0914594	0.0291574	0.00126862	0.290367	0.828104	0.820848	0.489936	0.926042
	PGSC0003DMP400044013	3	3	PGSC0003DMT400065273 Protein cinnamoyl- reductase 1-like			*				0.00239852	6.96968e-05	0.0139008	0.013123	0.550937	0.565622	0.610849	0.769961		0.00024905	0.0527746	0.000515315	0.157828	0.682516	0.82431	0.614742	0.92273
	PGSC0003DMP400042549;PGSC0003DMP400055759	8	8	PGSC0003DMT400063205 Protein betaine aldehyde dehydrogenase		betB, gbsA; betaine-aldehyde dehydrogenase [EC:1.2.1.8]		Metabolism	Amino acid metabolism	Glycine, serine and threonine metabolism	0.00363246	0.000144514	0.00974777	0.234543	0.550947	0.643169	0.58084	1.15444		0.0431457	0.0452961	0.00066388	0.0956871	0.820309	0.840528	0.475662	0.877025
	PGSC0003DMP400028549	4	4	PGSC0003DMT400042118 Protein stearoy-acp desaturase		FAB2, SSI2, desA1; acyl-[acyl-carrier-protein] desaturase [EC:1.14.19.2 1.14.19.11 1.14.19.26]		Metabolism	Lipid metabolism	Fatty acid biosynthesis	0.00838898	0.0028745	0.0196019	0.000507849	0.658619	0.542973	0.735887	0.573773		0.000906691	0.0566431	0.00802816	0.00200888	0.729336	0.741941	0.582925	0.56553
	PGSC0003DMP400013544	2	2	PGSC0003DMT400019813 Protein 2623847 uncharacterized loc101205259			*				4.1257e-05	0.00527236	0.477722	0.0491685	1.79607	0.467768	1.0111	0.757794		0.00926286	0.29235	0.0155607	0.429525	1.43858	0.860044	1.51475	1.02322
	PGSC0003DMP400023864	2	2	PGSC0003DMT400035097 Protein PREDICTED: uncharacterized protein LOC102581666			*				0.00119823	0.00280037	0.000187408	0.00469299	0.560128	1.57093	1.82481	1.40134		0.147659	0.0303719	0.400495	0.000400868	0.899473	1.53349	0.983959	1.77937
	PGSC0003DMP400055325;PGSC0003DMP400013721	19	18	PGSC0003DMT400081909 Protein linoleate 13s-lipoxygenase 2- chloroplastic-like		LOX2S; lipoxygenase [EC:1.13.11.12]		Metabolism	Lipid metabolism	Linoleic acid metabolism	1.03074e-05	5.95168e-05	0.000905802	0.00345753	1.68705	0.488187	0.547052	0.743344		0.237333	0.00253547	0.0100481	0.0252788	1.08639	0.695552	0.777513	0.669464
	PGSC0003DMP400054661	16	8	PGSC0003DMT400080588 Protein heat shock 70 kda protein 15-like		HSPA4; heat shock 70kDa protein 4		Genetic Information Processing		Chaperones and folding catalysts	0.00497456	4.397e-05	0.0110171	0.0257507	0.577842	0.622708	0.570338	0.844526		0.0169102	0.0555654	0.00336291	0.00464944	0.750079	0.828189	0.60752	0.840807
	PGSC0003DMP400032566	2	2	PGSC0003DMT400048079 Protein ruvb-like 2-like		RUVBL2, RVB2, INO80J; RuvB-like protein 2 [EC:3.6.4.12]		Genetic Information Processing		Chromosome and associated proteins	0.0271672	0.00205192	0.0333997	0.128572	0.656882	0.590665	0.607783	0.829617		0.233949	0.0907813	0.00558612	0.0189226	0.901887	0.791917	0.658599	0.809261
	PGSC0003DMP400046718	16	16	PGSC0003DMT400069189 Protein chloroplast stem-loop binding protein of 41 kda chloroplastic-like			*				0.00475186	0.00170839	0.0124475	0.0073482	1.7063	0.621737	0.72692	0.715614		0.1357	0.0189215	0.0931105	0.00271619	0.890819	0.776011	1.04283	0.72515
	PGSC0003DMP400010068	2	2	PGSC0003DMT400014565 Protein peptidyl-prolyl cis-trans isomerase b-like		PPIB, ppiB; peptidyl-prolyl cis-trans isomerase B (cyclophilin B) [EC:5.2.1.8]		Genetic Information Processing		Chaperones and folding catalysts	0.0291332	0.00148989	0.20867	0.00139189	0.657502	0.649487	0.852758	0.659045		0.00286572	0.375425	0.00026607	0.421738	0.724186	0.977134	0.565881	0.984761
	PGSC0003DMP400053311	22	16	PGSC0003DMT400078666 Protein serine mitochondrial-like		glyA, SHMT; glycine hydroxymethyltransferase [EC:2.1.2.1]		Metabolism	Carbohydrate metabolism	Glyoxylate and dicarboxylate metabolism	0.000194262	0.00203158	0.0148781	0.00768588	2.56831	0.626547	0.633886	0.774375		0.0284683	0.402221	0.0192415	0.0277038	1.31154	0.960696	1.24321	0.784771
	PGSC0003DMP400045246	2	2	PGSC0003DMT400067081 Protein subtilisin-like protease-like			*	Genetic information processing/Signal transduction	Folding, sorting and degradation/Signaling molecules and interaction		0.00962325	0.000322944	7.53925e-06	2.72617e-05	0.58686	1.71631	1.44849	1.34769		0.0663911	0.147593	0.00742252	0.00495583	0.875011	1.23106	0.773892	1.21695
	PGSC0003DMP400011345	7	2	PGSC0003DMT400016362 Protein serine mitochondrial-like		glyA, SHMT; glycine hydroxymethyltransferase [EC:2.1.2.1]		Metabolism	Carbohydrate metabolism	Glyoxylate and dicarboxylate metabolism	0.00265532	9.13805e-05	0.00363866	0.0165091	1.57984	0.510946	0.542447	0.830799		0.132297	0.0777451	0.051811	0.0329831	1.13314	0.775518	0.83938	0.719418
	PGSC0003DMP400053673	7	5	PGSC0003DMT400079179 Protein cytochrome c oxidase subunit 6b-1-like		COX6B; cytochrome c oxidase subunit 6b		Metabolism	Energy metabolism	Oxidative phosphorylation	0.000142268	0.00529972	2.59591e-05	0.0143985	0.602536	1.58869	1.5908	1.20617		0.00143263	0.0353706	0.0994864	0.000785923	0.79004	1.3833	0.900927	1.5112
	PGSC0003DMP400033644	2	2	PGSC0003DMT400049841 Protein ribosome-recycling chloroplastic-like		frr, MRRF, RRF; ribosome recycling factor			Protein families: genetic information processing	Translation factors	0.00270626	0.00503747	0.248463	0.0337805	1.89652	0.618031	1.08029	0.673409		0.0504209	0.0176932	0.31399	0.00463914	1.19311	0.608286	1.04333	0.600974

## Sheet: Supp. Table S4
Supplementary Table S4. Proteins differentially changed in abundance in Kiebitz during combined N deficiency and drought stress. Uniprot and Manual function assignment was performed only for 19 proteins specific only to Kiebitz. Statistical analysis: Students T-test, P < 0.05
	lower abundant under stress conditions
	higher abundant under stress conditions
	students t-Test P value < 0.05
*	manual functional classfication
											T-test	P value			Fold change		stress/control			T-test	P value			Fold change		stress/control
								Funtional classification KEGG			2013	2015	2013	2015	2013	2015	2013	2015		2013	2015	2013	2015	2013	2015	2013	2015
Cultivar specificity	Accession	Peptide count	Unique peptides	Description in database	Description Uniprot	Description BlastKoala	Manual	1st dimension	2nd dimension	3rd dimension	Tomba	Tomba	Kiebitz	Kiebitz	Tomba	Tomba	Kiebitz	Kiebitz		Kolibri	Kolibri	Eurostarch	Eurostarch	Kolibri	Kolibri	Eurostarch	Eurostarch
Kiebitz	PGSC0003DMP400020007	5	5	PGSC0003DMT400029393 Protein plasma membrane polypeptide	Plasma membrane polypeptide		*	Environmental Information Processing	Signal transduction		0.00010734	0.0117293	0.00562563	0.00397894	1.33296	1.43857	1.53936	1.7354		0.000303098	0.0477315	0.000728964	0.47458	2.17114	1.24574	1.93369	1.02165
Kiebitz	PGSC0003DMP400039674	2	2	PGSC0003DMT400058896 Protein aldehyde dehydrogenase family 7 member b4-like	Aldehyde dehydrogenase (NAD(+))	ALDH7A1; aldehyde dehydrogenase family 7 member A1 [EC:1.2.1.31 1.2.1.8 1.2.1.3]		Metabolism	Carbohydrate metabolism	Glycolysis / Gluconeogenesis	0.00489822	0.0114649	0.00146403	0.00509077	0.584887	1.45146	2.13748	2.16556		0.0556818	0.000274294	0.347376	0.00277867	0.788648	3.56633	1.02786	2.6139
Kiebitz	PGSC0003DMP400052831	2	2	PGSC0003DMT400078034 Protein flavo protein ycp4-like	NAD(P)H dehydrogenase (quinone)	wrbA; NAD(P)H dehydrogenase (quinone) [EC:1.6.5.2]		Metabolism	Metabolism of cofactors and vitamins	Ubiquinone and other terpenoid-quinone biosynthesis	0.250479	0.0357757	0.000253472	0.00487238	0.943487	1.47319	2.07161	2.02865		0.348083	0.0139771	0.00271487	0.0011998	0.941153	1.62182	1.50887	1.70304
Kiebitz	PGSC0003DMP400044199	6	6	PGSC0003DMT400065518 Protein peroxidase 3-like	Peroxidase	peroxidase [EC:1.11.1.7] (GALM)		Metabolism	Biosynthesis of other secondary metabolites	Phenylpropanoid biosynthesis	0.000706101	0.0261395	0.000186682	0.00552622	0.637043	1.42283	2.47786	1.64169		0.198125	0.0559664	0.0944315	0.000135284	0.912376	1.47117	1.27398	1.5955
Kiebitz	PGSC0003DMP400031513	3	3	PGSC0003DMT400046584 Protein aldose 1-epimerase-like	Aldose 1-epimerase	galM, GALM; aldose 1-epimerase [EC:5.1.3.3]		Metabolism	Carbohydrate metabolism	Glycolysis / Gluconeogenesis	0.0145674	0.0115921	0.00209174	0.00682657	0.655537	1.21026	1.68	1.53813		0.0892394	0.147508	0.422669	0.051691	0.883544	1.30415	0.974634	1.34052
Kiebitz	PGSC0003DMP400059687	4	4	PGSC0003DMT400088012 Protein subtilisin-like protease-like	Subtilase family protein		*	Genetic information processing/Signal transduction	Folding, sorting and degradation/Signaling molecules and interaction		0.0766192	0.0508585	0.000773181	0.000205587	0.863053	1.39586	1.82706	1.78009		0.0418747	0.0100834	0.174674	0.000778702	1.20461	1.36116	1.21747	1.37084
Kiebitz	PGSC0003DMP400021640	4	4	PGSC0003DMT400031890 Protein probable inactive purple acid phosphatase 27-like	Purple acid phosphatase	ACP7; acid phosphatase type 7		not exactly defined/multifunctional			0.0449266	0.235679	5.16672e-06	2.26275e-05	0.881446	1.20681	1.91531	1.56545		0.273529	0.388004	0.00393612	0.000193513	0.956195	0.96624	1.47428	1.52826
Kiebitz	PGSC0003DMP400006385	3	3	PGSC0003DMT400009216 Protein lysosomal alpha-mannosidase-like	Alpha-mannosidase	MAN2C1; alpha-mannosidase [EC:3.2.1.24]		Metabolism	Glycan biosynthesis and metabolism	Other glycan degradation	0.0413959	0.185457	0.00100555	0.00348748	0.728279	0.906383	1.98686	1.69655		0.176646	0.0517799	0.378268	0.017404	0.882631	1.19379	0.967012	0.80221
Kiebitz	PGSC0003DMP400011990;PGSC0003DMP400012122	2	2	PGSC0003DMT400017451 Protein subtilisin-like protease-like	Subtilase		*	Genetic information processing	Folding, sorting and degradation		0.160628	0.00533046	0.00685816	0.0120183	0.916897	0.626746	1.66022	2.04867		0.0571502	0.0602381	0.164742	0.120352	0.880717	0.796875	0.856677	1.37104
Kiebitz	PGSC0003DMP400044934	4	4	PGSC0003DMT400066639 Protein serine carboxypeptidase ii-3-like	Carboxypeptidase	SCPL-II; serine carboxypeptidase-like clade II [EC:3.4.16.-]		Genetic information processing	Folding, sorting and degradation		0.487644	0.258914	7.06869e-05	0.0402354	0.997487	0.930937	1.5872	1.54197		0.151482	0.441828	0.391974	0.449574	0.933195	0.978597	0.981907	1.01854
Kiebitz	PGSC0003DMP400055021;PGSC0003DMP400024196	4	3	PGSC0003DMT400081312 Protein probable pectinesterase pectinesterase inhibitor 40-like	Pectinesterase	E3.1.1.11; pectinesterase [EC:3.1.1.11]		Metabolism	Carbohydrate metabolism	Pentose and glucuronate interconversions	0.000777448	0.000283483	0.000363901	0.0023663	0.679968	1.48216	1.85951	1.50375		0.0631301	0.16163	0.00731759	2.33528e-05	0.913416	1.18722	1.24944	1.81846
Kiebitz	PGSC0003DMP400026749	3	3	PGSC0003DMT400039443 Protein constans interacting protein partial	Plastid RNA-binding protein		*	Organismal Systems	Environmental adaptation	Circadian rhythm - plant	0.395535	0.0551765	8.64317e-05	0.000221387	1.15628	0.752591	0.505812	0.594176		0.0133616	0.0910166	0.11966	1.74836e-05	0.881674	0.834002	0.817167	0.523167
Kiebitz	PGSC0003DMP400011647	4	3	PGSC0003DMT400016844 Protein plastidial pyruvate kinase 2-like	Pyruvate kinase	pyruvate kinase [EC:2.7.1.40]		Metabolism	Carbohydrate metabolism	Glycolysis / Gluconeogenesis	0.0554456	0.0210818	0.011195	4.88621e-05	0.796336	0.822586	0.621135	0.500335		0.00847114	0.0168814	0.0181703	0.00986455	0.596657	0.682075	0.558333	0.461039
Kiebitz	PGSC0003DMP400018202	2	2	PGSC0003DMT400026666 Protein sulfite reductase	Assimilatory sulfite reductase (ferredoxin)	sir; sulfite reductase (ferredoxin) [EC:1.8.7.1]		Metabolism	Energy metabolism	Sulfur metabolism	0.11339	0.0490378	0.00318647	2.69897e-06	1.2196	0.703508	0.513174	0.268418		0.385563	0.0080335	0.0473011	0.468715	1.03294	0.727962	0.850448	0.981386
Kiebitz	PGSC0003DMP400034785	3	3	PGSC0003DMT400051668 Protein kh domain-containing protein at4g18375-like	Poly(RC)-binding protein	PCBP3_4; poly(rC)-binding protein 3/4		Genetic information processing	Translation		0.00204435	0.062497	0.00148703	0.00159627	0.682851	0.706518	0.455045	0.638559		0.435391	0.0128357	0.000287269	0.00853096	0.960924	0.736967	0.435173	0.592351
Kiebitz	PGSC0003DMP400038473	2	2	PGSC0003DMT400057203 Protein polyadenylate-binding protein rbp45-like	RNA Binding Protein 45	polyadenylate-binding protein RBP45		Genetic information processing	Transcription		0.0663778	0.0377923	0.000478625	0.000111106	0.788526	0.6935	0.466075	0.616333		0.0222599	0.110009	0.0151861	0.000417382	1.19219	0.87732	0.393017	0.559889
Kiebitz	PGSC0003DMP400053196	5	5	PGSC0003DMT400078506 Protein fruit protein pkiwi502-like	Fruit protein PKIWI502		*	Environmental Information Processing	Signaling molecules and interaction		0.0148486	2.12866e-06	0.00287503	0.000377452	0.783035	0.681046	0.623137	0.610903		1.08427e-05	0.00898763	0.000184721	0.0252279	0.694798	0.751593	0.514152	0.783247
Kiebitz, Kolibri	PGSC0003DMP400017941	2	2	PGSC0003DMT400026271 Protein cysteine protease inhibitor 8-like	Stigma expressed protein		*	Genetic information processing	Folding, sorting and degradation	(Peptidase inhibitor)	0.256004	0.0801166	0.00807264	0.0194811	0.758108	0.65344	0.384991	0.378438		0.0232802	0.0116464	0.0159741	0.496244	0.566187	0.287922	0.561367	1.00173
Kiebitz	PGSC0003DMP400037385	11	9	PGSC0003DMT400055527 Protein 29 kda ribonucleoprotein chloroplastic-like	Single-stranded DNA binding protein	NCL, NSR1; nucleolin		Genetic information processing	Translation	Ribosome	0.00189863	0.00862502	0.000899132	1.78647e-05	0.676903	0.681872	0.631992	0.535865		2.86714e-06	0.0339844	0.0525448	0.0914536	0.551891	0.75	0.872624	0.734782
	PGSC0003DMP400014394	2	2	PGSC0003DMT400021142 Protein kda class ii heat shock		HSP20; HSP20 family protein		Genetic Information Processing - Folding, sorting and degradation - Protein processing in endoplasmic reticulum - HSP20; HSP20 family protein			0.0704043	5.92832e-07	3.73292e-05	0.000312274	2.8928	6.04665	3.46544	8.75726		2.13925e-05	0.0137178	0.244547	0.195867	3.12314	6.11445	1.23301	1.62572
	PGSC0003DMP400005463	3	3	PGSC0003DMT400007865 Protein osmotin-like protein				Environmental Information Processing - Signaling molecules and interaction**			0.108817	0.00177443	0.000128969	0.00625499	0.534269	2.08466	2.6804	1.64732		0.131828	0.0959299	0.000295653	2.18667e-05	0.728613	1.52556	2.78153	4.80744
	PGSC0003DMP400029512	2	2	PGSC0003DMT400043496 Protein pathogenesis-related protein 5-like				Environmental Information Processing - Signaling molecules and interaction**			0.375543	0.00238674	0.00068082	0.003149	0.94377	2.01563	2.65212	2.68282		0.182161	0.0574899	0.000610281	0.000106996	0.885736	2.00695	1.88166	2.94617
	PGSC0003DMP400016824;PGSC0003DMP400016823	9	3	PGSC0003DMT400024601 Protein aspartic protease inhibitor 5-like				Metabolism - Peptidases and inhibitors**			0.0461091	0.0340557	0.000781982	0.00117242	0.479351	0.755361	4.49856	0.375786		0.442063	0.024404	0.00888244	0.309184	0.92962	0.171425	0.520362	1.14699
	PGSC0003DMP400050915	3	2	PGSC0003DMT400075172 Protein 565803 patatin protein				Metabolism - Lipid metabolism - Glycerolipid metabolism**			0.00394214	0.481944	0.00792386	0.000943881	0.418795	1.00979	3.53536	0.449328		0.0286591	0.398998	0.00541188	0.288544	0.553866	1.05341	0.441584	0.81343
	PGSC0003DMP400053527	2	2	PGSC0003DMT400078972 Protein metallocarboxypeptidase inhibitor-like				Metabolism - Peptidases and inhibitors**			0.113479	6.54901e-06	0.000377233	0.0441706	0.800122	4.34779	3.52941	1.50909		0.0176289	0.0389016	0.00464445	0.000147185	0.769353	1.53765	2.2732	3.09911
	PGSC0003DMP400031685	2	2	PGSC0003DMT400046820 Protein 60s ribosomal protein l27a-3-like		RP-L27Ae, RPL27A; large subunit ribosomal protein L27Ae		Genetic Information Processing - Translation - Ribosome			0.0856824	0.0142066	0.00192229	0.000489982	1.52445	0.268028	0.27834	0.255675		0.0817179	0.00405608	0.00787423	0.000489199	0.750009	0.356514	0.330588	0.253193
	PGSC0003DMP400008029	5	4	PGSC0003DMT400011562 Protein 700407 proteinase inhibitor ii precursor type a-a				Environmental Information Processing - Signal transduction**			0.0733064	0.00017984	0.000257909	0.00163465	0.568002	0.568895	2.64478	0.478211		0.00452164	0.00861077	0.00128045	0.261448	0.520943	0.352998	0.455981	0.840803
	PGSC0003DMP400044193	2	2	PGSC0003DMT400065512 Protein isocitrate lyase-like		E4.1.3.1, aceA; isocitrate lyase [EC:4.1.3.1]		Metabolism - Carbohydrate metabolism - Glyoxylate and dicarboxylate metabolism			0.0103723	0.0145923	0.000606437	0.019084	1.42579	0.44816	0.645178	0.525059		0.461986	0.00284188	0.000855777	0.0328431	0.986849	0.364421	0.418731	0.408417
	PGSC0003DMP400051216	10	10	PGSC0003DMT400075611 Protein catalase isozyme 1-like protein		katE, CAT, catB, srpA; catalase [EC:1.11.1.6]		Metabolism - Carbohydrate metabolism - Glyoxylate and dicarboxylate metabolism			0.0767576	0.000123158	2.1178e-05	0.000460697	0.693833	0.298243	0.295042	0.506211		0.105573	0.00202028	0.0182013	4.58052e-07	0.790622	0.507881	0.637642	0.44831
	PGSC0003DMP400025183	4	3	PGSC0003DMT400037083 Protein low-temperature-induced 65 kda				Environmental Information Processing - Signal transduction**			0.142721	0.000130761	6.06421e-05	0.00342326	1.31109	1.96274	2.52613	2.92121		0.00104512	0.0116136	3.68517e-05	0.00168079	1.69614	2.5567	2.12608	2.68888
	PGSC0003DMP400010388	2	2	PGSC0003DMT400015016 Protein beta-carotene isomerase chloroplastic-like				Metabolism - Metabolism of terpenoids and polyketides -Carotenoid biosynthesis**			0.36241	0.000625032	0.0176543	0.0345744	1.0646	0.428201	0.376636	0.545875		0.0105451	0.0208709	0.00285498	0.00293401	1.61271	0.592832	0.222969	0.419357
	PGSC0003DMP400010903	7	3	PGSC0003DMT400015734 Protein endoplasmin homolog		HSP90B, TRA1; heat shock protein 90kDa beta		Genetic Information Processing - Folding, sorting and degradation - Protein processing in endoplasmic reticulum - HSP90B, TRA1; heat shock protein 90kDa beta			0.0691188	0.000528862	0.036548	0.000866574	0.607086	0.342285	0.400876	0.401177		0.00862605	0.0469792	0.00586916	0.00167844	0.581704	0.688925	0.369254	0.535429
	PGSC0003DMP400028122	3	3	PGSC0003DMT400041539 Protein 142513 patellin-				Genetic Information Processing - Folding, sorting and degradation - Membrane trafficking**			0.0553996	0.000111602	7.50927e-06	0.0151044	1.2313	3.50972	2.60704	2.08879		0.00456629	0.00588442	0.00079882	0.000590264	1.66221	2.75089	2.58985	2.21802
	PGSC0003DMP400043927	4	4	PGSC0003DMT400065148 Protein nad h-quinone oxidoreductase subunit chloroplastic-like				Metabolism - Energy metabolism - Oxidative phosphorylation**			0.0828654	0.0349389	0.0238231	0.00516453	0.580401	0.571826	0.241145	0.486044		0.000367704	0.343523	0.101305	0.242117	0.569712	0.956889	0.638367	0.872424
	PGSC0003DMP400023388;PGSC0003DMP400005464	5	4	PGSC0003DMT400034395 Protein osmotin-like protein osml13-like				Environmental Information Processing - Signaling molecules and interaction**			0.0551442	0.00540092	7.32349e-05	0.00255146	0.457167	3.96914	2.71848	1.77797		0.358947	0.0771908	0.000262838	7.53385e-06	1.05887	1.65346	2.04786	2.36354
	PGSC0003DMP400041167	3	3	PGSC0003DMT400061143 Protein 2623162 uncharacterized loc101205574				Unknown**			0.277568	0.000196355	0.00132554	0.00713612	1.11212	0.285192	0.255063	0.479985		0.162427	0.127951	0.0333915	0.00993097	0.90356	0.753206	0.557956	0.450065
	PGSC0003DMP400051855;PGSC0003DMP400043211	2	2	PGSC0003DMT400076546 Protein 60s ribosomal protein l3-like		RP-L3e, RPL3; large subunit ribosomal protein L3e		Genetic Information Processing - Translation - Ribosome			0.220197	0.000328607	0.012737	0.00206936	0.901863	0.290423	0.321388	0.28215		0.000786911	0.0521242	0.0201291	0.00163564	0.418532	0.582568	0.623417	0.325193
	PGSC0003DMP400024854	3	3	PGSC0003DMT400036661 Protein cobw domain-containing protein 1-like				Metabolism - Metabolism of cofactors and vitamins - Porphyrin and chlorophyll metabolism**			0.0977	0.000135219	0.00160117	0.0157131	0.77309	0.31291	0.214378	0.447982		0.0116986	0.0157107	0.00123716	0.00596587	0.556699	0.54268	0.435241	0.580101
	PGSC0003DMP400056409	3	3	PGSC0003DMT400084732 Protein uncharacterized gpi-anchored protein at1g27950-like				Genetic Information Processing - Membrane trafficking **			0.276471	0.0166983	0.000442538	0.00705705	0.877275	3.16706	3.32581	2.21364		0.238371	0.0509384	0.020212	0.00157911	1.0708	2.75637	1.76924	1.6521
	PGSC0003DMP400030598	3	3	PGSC0003DMT400045166 Protein 28 kda chloroplastic-like				Genetic Information Processing - Translation - Ribosome biogenesis**			0.0378777	0.000450161	0.000243183	2.69229e-05	0.728842	0.38522	0.304285	0.327113		0.000101008	0.000529481	0.000315949	0.00670036	0.642346	0.525199	0.357591	0.390189
	PGSC0003DMP400055028	2	2	PGSC0003DMT400081324 Protein 60s ribosomal protein l19-2-like		RP-L19e, RPL19; large subunit ribosomal protein L19e		Genetic Information Processing - Translation - Ribosome			0.15909	0.0222202	2.16952e-05	0.00934015	0.802565	0.553099	0.352552	0.395263		4.65595e-05	0.00518097	0.0376741	0.027408	0.386081	0.620665	0.543272	0.610317
	PGSC0003DMP400015179	5	5	PGSC0003DMT400022265 Protein ndh-dependent cyclic electron flow 1				Metabolism - Energy metabolism - Photosynthesis**			0.221788	0.00213214	0.014962	0.00295624	0.838214	0.53646	0.440841	0.527021		0.000270053	0.276482	0.000357986	0.0020247	0.585667	0.894757	0.519543	0.665631
	PGSC0003DMP400031983	11	8	PGSC0003DMT400047264 Protein protochlorophyllide chloroplastic-like		por; protochlorophyllide reductase [EC:1.3.1.33]		Metabolism - Metabolism of cofactors and vitamins -Porphyrin and chlorophyll metabolism			0.00588815	4.20101e-05	8.58349e-06	2.69938e-05	0.701374	0.308609	0.370947	0.313695		0.000268766	0.000626217	0.00284669	0.00879834	0.405443	0.532586	0.596083	0.434042
	PGSC0003DMP400055303	3	3	PGSC0003DMT400081881 Protein 2430217 10-formyltetrahydrofolate synthetase		fhs; formate--tetrahydrofolate ligase [EC:6.3.4.3]		Metabolism - Metabolism of cofactors and vitamins - One carbon pool by folate			0.00819535	6.90169e-06	0.000231488	2.61721e-07	0.685181	0.354234	0.34428	0.498811		0.0788491	0.0164617	0.000101726	3.44834e-05	0.859451	0.701184	0.318695	0.490059
	PGSC0003DMP400030623	2	2	PGSC0003DMT400045201 Protein ferredoxin- chloroplastic-like		petF; ferredoxin		Metabolism - Energy metabolism - Photosynthesis			0.180289	3.4283e-05	0.000639115	3.50598e-06	0.868791	0.533368	0.477027	0.491821		0.0177969	0.00289324	0.000500268	0.0390044	0.761077	0.720469	0.448617	0.669624
	PGSC0003DMP400040663	3	3	PGSC0003DMT400060399 Protein copper chaperone				Genetic Information Processing - Chaperones and folding catalysts**			0.00971917	7.01228e-05	2.5124e-06	0.000815235	0.739769	0.524289	0.556092	0.562901		0.127223	0.000518104	0.000160328	0.000296639	0.902584	0.577586	0.266383	0.520954
	PGSC0003DMP400023782;PGSC0003DMP400032980	2	2	PGSC0003DMT400034962 Protein atp sulfurylase chloroplastic-like		PAPSS; 3'-phosphoadenosine 5'-phosphosulfate synthase [EC:2.7.7.4 2.7.1.25]		Metabolism - Energy metabolism - Sulfur metabolism			0.0258591	0.00722387	0.0146042	0.00141808	0.660525	0.496875	0.422977	0.331755		0.00724849	0.00915308	0.00191923	0.0239228	0.48509	0.636573	0.727798	0.507143
	PGSC0003DMP400042491;PGSC0003DMP400000655	4	4	PGSC0003DMT400063129 Protein carbamoyl-phosphate synthase small chain-like		carA, CPA1; carbamoyl-phosphate synthase small subunit [EC:6.3.5.5]		Metabolism - Nucleotide metabolism - Pyrimidine metabolism			0.000855834	0.0002311	0.000293856	0.000199143	0.732579	0.545807	0.483754	0.508079		0.00826552	0.00567258	0.00192576	0.00278257	0.837888	0.647357	0.363494	0.5822
	PGSC0003DMP400038358	2	2	PGSC0003DMT400057062 Protein 2648154 rna-binding family protein isoform 1		CPSF6_7; cleavage and polyadenylation specificity factor subunit 6/7		Genetic Information Processing - Translation - mRNA surveillance pathway			0.0840945	0.00833785	0.00241252	0.00767819	0.798451	0.375068	0.557116	0.573779		0.476376	0.029647	0.0108907	0.086872	0.9919	0.560548	0.347179	0.666879
	PGSC0003DMP400055772;PGSC0003DMP400007331;PGSC0003DMP400013900	3	3	PGSC0003DMT400083041 Protein plasma membrane atpase 1-like		PMA1, PMA2; H+-transporting ATPase [EC:7.1.2.1]		Metabolism - Energy metabolism - Oxidative phosphorylation			0.0411213	0.128496	0.0156844	0.0425458	1.63563	0.599477	0.484728	0.59093		0.039726	0.238537	0.134326	0.0059553	1.38743	0.803526	0.693736	0.479956
	PGSC0003DMP400045514	2	2	PGSC0003DMT400067458 Protein expansin-like b1-like				Not Included in Pathway or Brite - Unclassified: metabolism - Carbohydrate metabolism**			0.231085	0.00108355	0.00780959	0.000374568	0.930162	1.64683	1.69945	2.83074		0.00399188	0.000921363	0.00194631	0.00070257	1.24005	2.17639	1.82827	2.01499
	PGSC0003DMP400048869	18	14	PGSC0003DMT400072279 Protein methionine synthase		metE; 5-methyltetrahydropteroyltriglutamate--homocysteine methyltransferase [EC:2.1.1.14]		Metabolism - Amino acid metabolism - Cysteine and methionine metabolism			0.00209121	0.0997757	0.00308275	0.00195456	0.515666	0.679815	0.515845	0.601788		0.00763081	0.00109739	0.000169115	0.00313691	0.644595	0.717677	0.351519	0.451307
	PGSC0003DMP400036118	4	4	PGSC0003DMT400053566 Protein dead-box atp-dependent rna helicase 56-like		DDX39B, UAP56, SUB2; ATP-dependent RNA helicase UAP56/SUB2 [EC:3.6.4.13]		Genetic Information Processing - Transcription - Spliceosome			0.0947342	2.30072e-06	0.000190713	0.00104302	0.804417	0.324842	0.420731	0.572845		0.348163	0.000430169	0.0164874	0.00901743	0.947447	0.599079	0.73195	0.551807
	PGSC0003DMP400019975	2	2	PGSC0003DMT400029351 Protein PREDICTED: uncharacterized protein LOC102591571				Unknown**			0.232234	0.053045	0.00140694	0.00817464	0.854242	0.637795	0.447919	0.610983		0.129322	0.00341392	0.000570887	0.049196	0.87538	0.63252	0.51833	0.731491
	PGSC0003DMP400041767	6	6	PGSC0003DMT400062070 Protein 3-isopropylmalate dehydratase small subunit-like		leuD, IPMI-S; 3-isopropylmalate/(R)-2-methylmalate dehydratase small subunit [EC:4.2.1.33 4.2.1.35]		Metabolism - Carbohydrate metabolism - C5-Branched dibasic acid metabolism			0.000514822	6.27463e-05	0.00181211	0.000241344	0.754594	0.583888	0.602155	0.638954		0.0845376	0.0543957	0.000320536	0.00472239	0.905868	0.822849	0.303565	0.609309
	PGSC0003DMP400043401;PGSC0003DMP400026922	7	4	PGSC0003DMT400064369 Protein protochlorophyllide chloroplastic-like		por; protochlorophyllide reductase [EC:1.3.1.33]		Metabolism - Metabolism of cofactors and vitamins - Porphyrin and chlorophyll metabolism			0.00215767	0.000123159	0.000328187	0.00010625	0.757041	0.424277	0.478639	0.355342		0.000281018	0.00263105	0.00628199	0.0170757	0.422387	0.650442	0.687623	0.547843
	PGSC0003DMP400052154	29	29	PGSC0003DMT400076966 Protein glycine dehydrogenase		GLDC, gcvP; glycine dehydrogenase [EC:1.4.4.2]		Metabolism - Carbohydrate metabolism - Glyoxylate and dicarboxylate metabolism			0.145021	0.000159083	0.00841074	0.00167267	0.756257	0.415727	0.21601	0.614967		0.452159	0.474269	0.001299	0.000718457	1.00717	0.992327	0.42448	0.605892
	PGSC0003DMP400028846;PGSC0003DMP400028843	8	6	PGSC0003DMT400042528 Protein acid phosphatase 1-like				Metabolism - Metabolism of cofactors and vitamins - Thiamine metabolism**			0.243008	0.0570012	0.000223695	0.00103208	0.892127	1.19997	2.13368	0.643677		0.00446973	0.281068	0.320395	0.0308602	0.777261	0.899585	1.06191	1.31554
	PGSC0003DMP400012744	2	2	PGSC0003DMT400018519 Protein magnesium-protoporphyrin ix monomethyl ester		E1.14.13.81, acsF, chlE; magnesium-protoporphyrin IX monomethyl ester (oxidative) cyclase [EC:1.14.13.81		Metabolism - Metabolism of cofactors and vitamins - Porphyrin and chlorophyll metabolism			0.10774	0.000773259	0.0166273	0.000103629	1.38481	0.420115	0.590662	0.309378		0.00391113	0.000782606	0.308487	0.0419474	0.517858	0.57007	1.06715	0.615793
	PGSC0003DMP400021552	3	3	PGSC0003DMT400031784 Protein beta-adaptin-like protein b-like		AP1B1; AP-1 complex subunit beta-1		Cellular Processes - Transport and catabolism -Lysosome			0.00134482	0.0286641	0.00192334	0.00152871	0.551596	0.691181	0.603611	0.633665		0.317571	0.103115	9.85268e-05	0.0428081	0.952116	0.77347	0.566474	0.79918
	PGSC0003DMP400000855;PGSC0003DMP400000854;PGSC0003DMP400057474	10	10	PGSC0003DMT400001149 Protein zeatin o-glucosyltransferase-like		CISZOG; cis-zeatin O-glucosyltransferase [EC:2.4.1.215]		Metabolism - Metabolism of terpenoids and polyketides - Zeatin biosynthesis			6.5102e-05	0.377018	0.00928153	0.000129913	0.413247	1.23213	0.587613	0.533867		0.00523997	0.0174662	0.000354792	0.00808975	0.555784	0.757823	0.320912	0.695872
	PGSC0003DMP400041521;PGSC0003DMP400005332	29	24	PGSC0003DMT400061700 Protein ru large subunit-binding protein subunit chloroplastic-like		groEL, HSPD1; chaperonin GroEL		Genetic Information Processing - Folding, sorting and degradation - RNA degradation			0.0051591	2.95209e-06	0.000267325	3.0206e-05	0.674483	0.357779	0.313682	0.503703		0.00143913	0.0599818	0.00082929	0.00198184	0.647648	0.809146	0.422374	0.518991
	PGSC0003DMP400039178;PGSC0003DMP400003438	2	2	PGSC0003DMT400058223 Protein pyruvate dehydrogenase e1 component subunit mitochondrial-like		PDHA, pdhA; pyruvate dehydrogenase E1 component alpha subunit [EC:1.2.4.1]		Metabolism - Carbohydrate metabolism - Glycolysis / Gluconeogenesis			0.181833	0.00835	0.00486328	0.0235771	0.81416	0.457352	0.47081	0.59044		0.314304	0.0178656	0.00433408	0.0262129	0.927652	0.660625	0.417658	0.509554
	PGSC0003DMP400053938	2	2	PGSC0003DMT400079539 Protein PREDICTED: uncharacterized protein LOC102583684				Unknown**			0.0113065	0.123067	0.00204548	0.00258993	0.600086	0.712579	0.480048	0.64891		0.00103016	0.0208201	0.0237511	0.00283219	0.616239	0.830455	0.796957	0.788417
	PGSC0003DMP400055305	4	4	PGSC0003DMT400081883 Protein lignin-forming anionic peroxidase-like		E1.11.1.7; peroxidase [EC:1.11.1.7]		Metabolism - Biosynthesis of other secondary metabolites - Phenylpropanoid biosynthesis			0.0166499	0.000489576	0.0107754	0.000964798	0.769258	1.69627	1.9399	1.61129		0.359791	0.0244051	0.014163	8.85952e-06	0.978965	1.37868	1.27127	1.70731
	PGSC0003DMP400040332	3	3	PGSC0003DMT400059968 Protein phenylalanine--trna chloroplastic mitochondrial-like		FARSA, pheS; phenylalanyl-tRNA synthetase alpha chain [EC:6.1.1.20]		Genetic Information Processing - Translation - Aminoacyl-tRNA biosynthesis			0.349187	2.31105e-07	0.00184355	0.000850851	0.972637	0.364257	0.562156	0.505668		0.0705056	0.00774157	0.144846	0.000977858	0.867001	0.594086	0.856175	0.737727
	PGSC0003DMP400016287	3	3	PGSC0003DMT400023872 Protein eukaryotic translation initiation factor 3 subunit i-like		EIF3I; translation initiation factor 3 subunit I		Protein families: genetic information processing - Translation factors			0.321386	0.000287907	0.00953395	7.19977e-05	0.940741	0.422373	0.634433	0.495218		0.0316239	0.00978493	0.00231229	0.00678128	0.803256	0.644629	0.421238	0.447362
	PGSC0003DMP400013500	3	3	PGSC0003DMT400019741 Protein probable polyribonucleotide nucleotidyltransferase chloroplastic-like		pnp, PNPT1; polyribonucleotide nucleotidyltransferase [EC:2.7.7.8]		Genetic Information Processing -Folding, sorting and degradation - RNA degradation			0.0988921	6.03479e-05	0.000993731	0.000314492	0.9308	0.447835	0.423765	0.594801		0.161786	0.155924	0.00224188	2.35967e-05	1.08239	0.879248	0.53926	0.550827
	PGSC0003DMP400038623;PGSC0003DMP400022768	9	9	PGSC0003DMT400057418 Protein probable glycerophosphoryl diester phosphodiesterase 1-like				Metabolism - Lipid metabolism - Glycerophospholipid metabolism**			0.000273755	0.000229871	0.00264202	0.00223599	0.693928	1.66428	1.88051	1.70593		0.285185	0.0132905	0.00253578	0.000236967	1.02684	1.40724	1.45437	1.92724
	PGSC0003DMP400026784	6	5	PGSC0003DMT400039505 Protein alpha-galactosidase precursor		E3.2.1.22B, galA, rafA; alpha-galactosidase [EC:3.2.1.22]		Metabolism - Carbohydrate metabolism -Galactose metabolism			0.0972866	0.000542798	2.15128e-08	0.000160384	0.828247	1.68933	2.25744	1.68566		0.0351203	0.0864314	0.0101101	0.000409803	0.891188	1.36324	1.62189	1.53185
	PGSC0003DMP400018802	3	3	PGSC0003DMT400027602 Protein protochlorophyllide-dependent translocon component chloroplastic-like				Genetic Information Processing -Folding, sorting and degradation **			0.145541	0.000411539	0.000300563	0.000378916	0.874749	0.509972	0.36713	0.622519		0.475428	0.0986914	0.00407245	0.000221079	0.993719	0.781427	0.51069	0.617366
	PGSC0003DMP400002694	4	4	PGSC0003DMT400003777 Protein pathogenesis-related protein sth-2-like				Environmental Information Processing - Signaling molecules and interaction**			0.0597853	0.000185203	2.89433e-05	0.000152018	0.826525	0.520591	0.427579	0.615393		2.31962e-05	0.0187626	0.000159299	0.0222943	0.681332	0.7215	0.466242	0.564838
	PGSC0003DMP400045652	5	5	PGSC0003DMT400067633 Protein nucleoid-associated protein synpcc7942_0464-like				Genetic Information Processing - Replication and repair**			0.235086	0.00027899	0.00131731	6.58945e-07	0.895616	0.645776	0.622926	0.606968		0.183815	0.00121294	4.32447e-06	0.00641871	0.898238	0.656966	0.368502	0.685581
	PGSC0003DMP400049372	11	7	PGSC0003DMT400072963 Protein alpha- glucan phosphorylase l-2 chloroplastic amyloplastic-like		PYG, glgP; glycogen phosphorylase [EC:2.4.1.1]		Metabolism - Carbohydrate metabolism - Starch and sucrose metabolism			0.0321183	7.17035e-05	0.00392991	0.000662575	0.771882	0.511432	0.524981	0.525024		0.00197659	0.0421214	0.0102175	0.0016174	0.702277	0.814759	0.588016	0.596886
	PGSC0003DMP400035743;PGSC0003DMP400004284;PGSC0003DMP400035744	4	3	PGSC0003DMT400053010 Protein 26s protease regulatory subunit 6b homolog		PSMC4, RPT3; 26S proteasome regulatory subunit T3		Genetic Information Processing - Folding, sorting and degradation - Proteasome			0.374045	0.000102175	7.16794e-06	0.00203212	0.960972	0.364312	0.540994	0.597207		0.238161	0.00155867	0.0055573	0.00552932	0.903	0.613525	0.491488	0.463429
	PGSC0003DMP400023466	2	2	PGSC0003DMT400034521 Protein mitochondrial pyruvate carrier 2-like		MPC2; mitochondrial pyruvate carrier 2		Genetic Information Processing - Mitochondrial biogenesis			0.434396	0.00374526	6.75406e-05	0.0132502	1.01798	1.66359	2.02829	1.75292		0.181514	0.0221682	0.219689	0.0708091	1.08183	1.50176	1.09489	1.20719
	PGSC0003DMP400021716	3	3	PGSC0003DMT400031974 Protein PREDICTED: uncharacterized protein LOC102578852				Unknown**			0.00217683	0.000122699	0.000541885	1.57636e-05	0.843087	0.583129	0.518824	0.473084		0.00033079	0.0133527	0.000112828	0.000680035	0.626574	0.653453	0.606065	0.635325
	PGSC0003DMP400015586	4	4	PGSC0003DMT400022884 Protein signal recognition particle 54 kda chloroplastic-like		SRP54, ffh; signal recognition particle subunit SRP54 [EC:3.6.5.4]		Genetic Information Processing - Folding, sorting and degradation - Protein export			0.00819052	2.88385e-05	0.00255434	0.00049106	1.45445	0.364218	0.614382	0.421759		0.215524	0.0076115	0.0262114	0.000803028	1.06326	0.716628	0.792071	0.529078
	PGSC0003DMP400000965	22	21	PGSC0003DMT400001297 Protein carbonic chloroplastic-like isoform x2		cynT, can; carbonic anhydrase [EC:4.2.1.1]		Metabolism - Energy metabolism - Nitrogen metabolism			0.118925	9.1424e-05	0.000200329	0.00140919	1.16807	0.484434	0.321475	0.632725		0.0235882	0.000591822	0.0315424	1.03232e-05	0.796462	0.558767	0.692537	0.589691
	PGSC0003DMP400025082	6	6	PGSC0003DMT400036942 Protein magnesium-protoporphyrin o-methyltransferase-like		bchM, chlM; magnesium-protoporphyrin O-methyltransferase [EC:2.1.1.11]		Metabolism - Metabolism of cofactors and vitamins - Porphyrin and chlorophyll metabolism			0.00313059	0.239957	0.000572529	1.73764e-05	0.547452	0.795336	0.631473	0.519274		4.69217e-06	0.00194853	0.00121464	0.0224126	0.494745	0.636387	0.491312	0.589734
	PGSC0003DMP400045354	2	2	PGSC0003DMT400067225 Protein vesicle-associated membrane protein 711-like		VAMP7; vesicle-associated membrane protein 7		Membrane traffickingSNARE interactions in vesicular transport			0.388319	0.00264118	0.000109281	0.000217482	0.962285	1.6749	1.74067	1.74886		0.320558	0.00398753	0.0007299	0.0187445	0.96156	1.85611	1.61297	1.47461
	PGSC0003DMP400021809	2	2	PGSC0003DMT400032104 Protein probable polygalacturonase-like				Metabolism - Carbohydrate metabolism - Pentose and glucuronate interconversions**			0.1152	1.45093e-05	0.00140432	0.000526675	0.945899	1.89176	2.11068	1.61873		0.381921	0.0321512	0.336304	0.000206037	1.01215	1.57833	0.962776	1.90304
	PGSC0003DMP400039420	4	2	PGSC0003DMT400058533 Protein probable rhamnose biosynthetic enzyme 1-like		UER1; 3,5-epimerase/4-reductase [EC:5.1.3.- 1.1.1.-]		Metabolism - Carbohydrate metabolism - Amino sugar and nucleotide sugar metabolism			5.96707e-05	0.0179131	0.017737	0.00107651	0.520465	0.67252	0.641543	0.616404		0.00832639	0.0405187	0.00228945	0.029867	0.75146	0.785107	0.544168	0.761441
	PGSC0003DMP400052971	4	4	PGSC0003DMT400078225 Protein PREDICTED: uncharacterized protein LOC101259757				Unknown**			0.13113	0.000345547	0.000310149	1.92612e-07	0.871097	0.586291	0.511476	0.441707		0.00233221	0.000351081	0.0194038	0.000116672	0.724649	0.462815	0.761086	0.709508
	PGSC0003DMP400001967	2	2	PGSC0003DMT400002722 Protein tryptophan synthase beta chain chloroplastic-like		trpB; tryptophan synthase beta chain [EC:4.2.1.20]		Metabolism - Amino acid metabolism - Glycine, serine and threonine metabolism			0.38402	2.90894e-06	0.000898493	1.53333e-05	0.968681	0.383935	0.456763	0.502615		0.0113889	0.000831612	0.0126347	0.00325511	0.812708	0.589878	0.604158	0.529441
	PGSC0003DMP400019090	2	2	PGSC0003DMT400028015 Protein glucose-6-phosphate 1- chloroplastic-like		G6PD, zwf; glucose-6-phosphate 1-dehydrogenase [EC:1.1.1.49 1.1.1.363]		Metabolism - Carbohydrate metabolism - Pentose phosphate pathway			0.0727535	8.22017e-05	0.000127492	0.00038015	0.848184	0.375284	0.546197	0.526867		7.68907e-05	0.00558656	0.244921	0.00185178	0.705939	0.619096	1.08079	0.525077
	PGSC0003DMP400034134	15	12	PGSC0003DMT400050556 Protein endoplasmin homolog		HSP90B, TRA1; heat shock protein 90kDa beta		Genetic Information Processing - Folding, sorting and degradation - Protein processing in endoplasmic reticulum			0.00363145	3.9707e-05	0.000118038	0.000233928	0.710126	0.591073	0.588921	0.604831		0.0162923	0.184869	0.00528299	0.009638	0.774708	0.934944	0.482414	0.671388
	PGSC0003DMP400030948	2	2	PGSC0003DMT400045665 Protein annexin d1-like		ANNAT; annexin D		Not Included in Pathway or Brite - Unclassified: signaling and cellular processes - Structural proteins			0.444353	0.00982632	0.00381337	0.000444049	1.03107	0.464262	0.632326	0.538359		0.414326	0.00178832	0.0302658	0.00882312	1.05888	0.493985	0.706621	0.647089
	PGSC0003DMP400051930	2	2	PGSC0003DMT400076648 Protein sufe-like chloroplastic-like		BOLA1; BolA-like protein 1		Genetic Information Processing - Mitochondrial biogenesis			0.147315	0.0050614	0.0121558	0.00222292	0.801992	0.520726	0.531338	0.54045		0.103582	0.0398226	0.0211319	0.23528	0.794495	0.776269	0.465828	0.927794
	PGSC0003DMP400051800	2	2	PGSC0003DMT400076456 Protein auxin-repressed protein				Unknown**			0.00585136	0.0835688	0.00044954	0.00109312	1.7062	1.22904	2.04444	1.90449		0.00933324	0.42277	0.000108246	0.0168015	1.58241	1.01824	1.94851	1.91933
	PGSC0003DMP400005467;PGSC0003DMP400005466;PGSC0003DMP400005465;PGSC0003DMP400005491	4	2	PGSC0003DMT400007870 Protein 2340181 osmotin-like protein				Environmental Information Processing - Signaling molecules and interaction**			0.0892316	0.000351219	0.00710598	0.00473135	0.607775	2.10195	2.05211	1.9827		0.199067	0.0737691	0.00278936	0.00159272	0.775436	1.73944	1.67661	1.93917
	PGSC0003DMP400022275	3	3	PGSC0003DMT400032760 Protein dnaj homolog mitochondrial-like		dnaJ; molecular chaperone DnaJ		Genetic Information Processing - Folding, sorting and degradation			0.03183	1.92693e-05	8.69593e-05	0.000881164	1.1781	0.319534	0.434395	0.626918		0.0934261	0.00392551	0.0229662	0.0123938	0.890773	0.578325	0.514216	0.557189
	PGSC0003DMP400035244	3	3	PGSC0003DMT400052282 Protein PREDICTED: uncharacterized protein LOC102598030				Unknown**			0.0369766	0.00645568	0.0131982	0.0003972	0.597947	0.673535	0.549834	0.588633		0.00167721	0.120411	0.00184539	0.0198262	0.675238	0.856047	0.561545	0.761082
	PGSC0003DMP400049946	8	8	PGSC0003DMT400073794 Protein rubisco accumulation factor chloroplastic-like				Genetic Information Processing - Chaperones and folding catalysts			0.00597592	3.28808e-07	0.000266247	7.21464e-05	0.695676	0.462413	0.536339	0.52998		0.00121773	0.00961944	0.00242784	0.0226651	0.635929	0.800767	0.569537	0.6983
	PGSC0003DMP400002008	4	4	PGSC0003DMT400002779 Protein fatty acid hydroperoxide lyase		HPL; hydroperoxide lyase [EC:4.1.2.-]		Metabolism - Lipid metabolism - alpha-Linolenic acid metabolism			0.421172	0.00375109	0.00165291	0.000211152	0.970892	0.543241	0.583075	0.620087		0.134617	0.0957078	0.00253938	0.00687852	0.881631	0.849281	0.689012	0.72628
	PGSC0003DMP400054149	2	2	PGSC0003DMT400079833 Protein translation initiation factor if- chloroplastic-like		infB, MTIF2; translation initiation factor IF-2		Genetic Information Processing - Translation factors			0.189653	0.00178924	0.00233492	1.40037e-05	0.894662	0.634154	0.544459	0.488188		0.0189907	0.423477	0.0216995	0.0894556	0.767706	0.978436	1.39711	0.734011
	PGSC0003DMP400046710	3	3	PGSC0003DMT400069178 Protein lysine--trna ligase-like		KARS, lysS; lysyl-tRNA synthetase, class II [EC:6.1.1.6]		Genetic Information Processing - Translation - Aminoacyl-tRNA biosynthesis			0.154755	0.00152752	0.00467338	3.7336e-05	0.827377	0.463007	0.496255	0.532924		0.0535642	0.0347208	0.286129	0.000887355	0.836008	0.760912	0.912095	0.67202
	PGSC0003DMP400020187	3	3	PGSC0003DMT400029640 Protein translocase of chloroplast chloroplastic-like				Genetic Information Processing - Signaling and cellular processes - Transporter**			0.304069	0.0015258	0.000719644	0.00449195	0.962147	0.589268	0.494069	0.577679		0.0748582	0.398817	0.00032574	0.00906551	0.893135	0.957865	0.490273	0.543806
	PGSC0003DMP400005664	19	19	PGSC0003DMT400008133 Protein elongation factor ts isoform 2		tsf, TSFM; elongation factor Ts		Genetic Information Processing - Translation factors			0.00109234	0.000147361	6.15567e-05	8.54631e-05	0.757067	0.575762	0.434715	0.609857		0.00366561	0.0194451	2.27213e-07	0.00238128	0.768183	0.767836	0.541871	0.541222
	PGSC0003DMP400052839	9	9	PGSC0003DMT400078045 Protein probable pyridoxal biosynthesis protein pdx1-like		pdxS, pdx1; pyridoxal 5'-phosphate synthase pdxS subunit [EC:4.3.3.6]		Metabolism - Metabolism of cofactors and vitamins - Vitamin B6 metabolism			0.00375844	3.62079e-05	0.000267213	0.0153026	0.763349	0.460264	0.601719	0.593115		0.00241547	0.0118127	0.00194012	0.0265573	0.857296	0.667551	0.583067	0.657418
	PGSC0003DMP400016376	2	2	PGSC0003DMT400024002 Protein upf0160 protein mitochondrial-like				Unknown**			0.228393	3.65842e-07	0.000340332	0.00578888	0.903507	0.498239	0.523274	0.639797		0.0063923	0.000167089	0.000928227	0.00156451	0.755286	0.72599	0.632566	0.546273
	PGSC0003DMP400044761;PGSC0003DMP400014494	7	7	PGSC0003DMT400066399 Protein nitrite reductase		nirA; ferredoxin-nitrite reductase [EC:1.7.7.1]		Metabolism - Energy metabolism - Nitrogen metabolism			0.0102529	0.000670519	0.0019962	0.00028059	0.750155	0.630304	0.518752	0.604751		0.000758267	0.00294215	0.0263255	0.0107036	0.734964	0.752104	0.769308	0.680949
	PGSC0003DMP400029398	4	4	PGSC0003DMT400043343 Protein PREDICTED: uncharacterized protein LOC102604379				Unknown**			0.000358669	0.00150825	6.48109e-05	0.00106154	0.664737	0.645806	0.433948	0.653833		0.000367363	0.029363	0.000377022	0.11584	0.677706	0.781634	0.539923	0.837052
	PGSC0003DMP400053725	4	4	PGSC0003DMT400079237 Protein 29 kda ribonucleoprotein chloroplastic-like				Protein families: genetic information processing - Ribosome biogenesis**			0.00952641	0.000540482	0.00379646	8.21115e-05	0.688018	0.642825	0.504464	0.566542		7.70164e-05	0.25304	0.00309025	0.00171049	0.549884	0.908984	0.766842	0.708709
	PGSC0003DMP400047864	7	7	PGSC0003DMT400070798 Protein proline--trna ligase-like		PARS, proS; prolyl-tRNA synthetase [EC:6.1.1.15]		Genetic Information Processing - Translation - Aminoacyl-tRNA biosynthesis			0.00299471	4.55158e-05	5.18506e-05	2.30497e-05	0.755491	0.481913	0.502913	0.636257		0.000198846	0.00422637	0.000173147	0.00100805	0.675344	0.784064	0.567325	0.614233
	PGSC0003DMP400000884	2	2	PGSC0003DMT400001192 Protein serine carboxypeptidase-like 48-like		SCPL-IV; serine carboxypeptidase-like clade IV [EC:3.4.16.-]		Metabolism - Peptidases and inhibitors			0.373682	0.00534886	0.013201	0.000381636	0.922987	2.20214	1.54164	1.67906		0.0263289	0.0145393	0.0238647	0.0129054	1.18976	1.76131	1.56117	1.40831
	PGSC0003DMP400038531	2	2	PGSC0003DMT400057281 Protein photosystem i reaction center subunit chloroplastic-like		psaG; photosystem I subunit V		Metabolism - Energy metabolism - Photosynthesis			0.324095	0.0212413	5.67436e-06	0.0182124	1.0886	1.67996	2.01067	1.55968		0.0403977	0.0557007	0.0126513	0.00147605	0.805016	1.25063	1.51418	1.97129
	PGSC0003DMP400007186	4	4	PGSC0003DMT400010305 Protein PREDICTED: uncharacterized protein LOC102583668				Unknown**			0.00564747	1.53996e-07	0.000551355	0.000409094	0.770962	0.49382	0.51033	0.59254		0.000826437	0.00416667	6.16661e-05	0.00576474	0.697265	0.669277	0.629445	0.66721
	PGSC0003DMP400007101	2	2	PGSC0003DMT400010175 Protein probable plastid-lipid-associated protein chloroplastic-like				Unknown**			0.218905	0.00113768	0.0139459	0.000226741	1.05668	1.82459	1.5792	1.59929		0.190474	0.0107317	0.000677324	0.00157009	0.931828	1.4885	1.41953	1.62106
	PGSC0003DMP400026927	5	4	PGSC0003DMT400039743 Protein thioredoxin chloroplastic-like		trxA; thioredoxin 1		Genetic Information Processing - Chaperones and folding catalysts			0.328351	0.000131965	0.00290896	1.44513e-05	0.956755	0.656994	0.575467	0.570273		0.00144167	0.0828258	2.30296e-05	0.0041543	0.719352	0.809277	0.570459	0.792695
	PGSC0003DMP400028559;PGSC0003DMP400025757	4	4	PGSC0003DMT400042133 Protein 2-isopropylmalate synthase b-like		leuA, IMS; 2-isopropylmalate synthase [EC:2.3.3.13]		Metabolism - Carbohydrate metabolism - Pyruvate metabolism			0.0257037	0.00207384	0.0441791	0.00427051	0.650494	0.669368	0.555477	0.642367		0.0138192	0.134788	0.00494623	3.32762e-06	0.697086	0.839649	0.649806	0.727907
	PGSC0003DMP400023904	2	2	PGSC0003DMT400035160 Protein -dihydroxy-2-naphthoyl- peroxisomal-like		menB; naphthoate synthase [EC:4.1.3.36]		Metabolism - Metabolism of cofactors and vitamins - Ubiquinone and other terpenoid-quinone biosynthesis			0.149831	0.00265474	0.000319687	0.0265823	1.28351	0.573328	0.592248	0.594225		0.221131	0.338265	0.0537223	0.0708217	0.903277	0.890568	0.766992	0.738439
	PGSC0003DMP400051586	3	2	PGSC0003DMT400076175 Protein 3-ketoacyl- thiolase peroxisomal-like		ACAA1; acetyl-CoA acyltransferase 1 [EC:2.3.1.16]		Metabolism - Lipid metabolism - alpha-Linolenic acid metabolism - Fatty acid degradation			0.032488	0.23796	0.00436129	0.0068046	0.528786	0.846984	0.444302	1.509		0.226213	0.173124	0.207091	0.0796337	0.847923	1.08601	0.767093	1.76024

## Sheet: Supp. Table S5
Supplementary Table S5. Proteins responsive to ND. Statistical analysis: Students T-test, P < 0.05
	lower abundant under stress conditions
	higher abundant under stress conditions
	students t-Test P value < 0.05
						T-test	P value								Fold change	stress/control
						2013	2015	2013	2015	2013	2015	2013	2015		2013	2015	2013	2015	2013	2015	2013	2015
Cultivar	Accession	Peptide count	Unique peptides	Description	Description Uniprot	Tomba	Tomba	Kiebitz	Kiebitz	Kolibri	Kolibri	Eurostarch	Eurostarch		Tomba	Tomba	Kiebitz	Kiebitz	Kolibri	Kolibri	Eurostarch	Eurostarch
Eurostarch	PGSC0003DMP400001305	2	2	PGSC0003DMT400001769 Protein protein disulfide isomerase-like 2-3-like	Protein disulfide-isomerase	0.112685	0.118403	0.125946	0.08026	0.452107	0.0540219	0.00993401	0.0103594		0.670411	0.683755	1.48343	0.729735	0.952105	0.570538	0.521175	0.595837
Eurostarch	PGSC0003DMP400002933	2	2	PGSC0003DMT400004095 Protein amidophosphoribosyltransferase chloroplastic-like	Amidophosphoribosyltransferase	0.0357997	0.323135	0.156612	0.183886	0.00320086	0.149031	0.0292577	0.0399767		0.60997	0.763761	0.495817	1.95399	0.649249	3.06947	0.266243	0.323547
Eurostarch	PGSC0003DMP400003127	2	2	PGSC0003DMT400004386 Protein 707392 photosystem ii protein d2	Photosystem II D2 protein	0.188848	0.00605988	0.192811	0.0659765	0.00250871	0.492128	0.0413038	0.0393868		0.821737	2.2791	0.530898	2.82325	0.477151	1.01573	0.594701	0.486865
Eurostarch	PGSC0003DMP400004499	13	10	PGSC0003DMT400006501 Protein ru large subunit-binding protein subunit chloroplastic	Rubisco subunit binding-protein beta subunit	0.0742588	0.0377943	0.15061	0.0521822	0.0100308	0.0771173	0.00151191	0.00946855		0.913002	0.694632	0.691315	0.468534	0.590492	0.700686	0.517033	0.473412
Eurostarch	PGSC0003DMP400005640	12	5	PGSC0003DMT400008103 Protein plastidic aldolase	Fructose-bisphosphate aldolase	0.0830784	0.0533315	0.234792	0.183254	0.00162507	0.359983	0.0376588	0.0390772		0.667982	1.82669	0.493243	2.16433	0.364653	0.75779	0.131599	0.198881
Eurostarch	PGSC0003DMP400014162	4	4	PGSC0003DMT400020794 Protein 4-hydroxy-3-methylbut-2-en-1-yl diphosphate chloroplastic-like	GcpE	0.0612859	0.226064	0.250273	0.395068	0.0252643	0.229453	0.0141248	0.00705124		0.68455	0.855767	0.77062	1.0426	0.771736	1.46489	0.606565	0.598055
Eurostarch	PGSC0003DMP400018565	2	2	PGSC0003DMT400027201 Protein acidic class ii -beta-glucanase precursor	Acidic class II 1,3-beta-glucanase	0.001592	0.1447	0.011068	0.385471	0.0112097	0.408497	0.000366718	0.00389023		2.51268	1.49284	5.1491	1.14843	3.23386	0.901526	3.92228	2.74779
Eurostarch	PGSC0003DMP400020951	3	3	PGSC0003DMT400030843 Protein photosystem i reaction center subunit chloroplastic-like	Photosystem I reaction centre PSI-D subunit	0.051728	0.175606	0.409789	0.107005	0.00813983	0.374877	0.0365867	0.029353		0.528131	1.37753	0.809079	2.59239	0.374451	0.78825	0.364988	0.340292
Eurostarch	PGSC0003DMP400023006	5	5	PGSC0003DMT400033801 Protein threonine dehydratase chloroplastic-like	Threonine dehydratase biosynthetic	0.408914	0.00485272	0.308544	0.0482963	0.106808	0.271413	0.0334871	0.0070212		0.937879	1.94451	1.21579	0.61754	1.53314	0.774407	0.622273	1.90894
Eurostarch	PGSC0003DMP400023988	2	2	PGSC0003DMT400035271 Protein peroxiredoxin chloroplastic-like	Thioredoxin-dependent peroxiredoxin	0.0144276	0.0876625	0.413887	0.0874832	0.000500442	0.358209	0.0432335	0.0325055		0.38932	1.61046	0.803407	4.54947	0.465504	0.718873	0.125069	0.202897
Eurostarch	PGSC0003DMP400024244	2	2	PGSC0003DMT400035649 Protein rab gdp dissociation inhibitor alpha-like	Guanosine nucleotide diphosphate dissociation inhibitor	0.0553788	0.417681	0.18517	0.168154	0.00955307	0.392116	0.0264545	0.0160874		0.443655	0.914817	0.429451	2.00077	0.274433	0.84893	0.458546	0.335158
Eurostarch	PGSC0003DMP400025073	5	4	PGSC0003DMT400036931 Protein glycine--trna ligase mitochondrial-like	Diadenosine tetraphosphate synthetase	0.0220806	0.223849	0.24543	0.051751	0.000120903	0.193405	0.0454607	0.0104764		0.452742	0.540419	0.551363	3.31486	0.313365	2.57734	0.649799	0.407214
Eurostarch	PGSC0003DMP400027730	2	2	PGSC0003DMT400040876 Protein 3-ketoacyl- thiolase peroxisomal-like	3-ketoacyl CoA thiolase 1	0.0433187	0.323361	0.311892	0.119883	0.00135807	0.25608	0.0204303	0.0487507		0.720779	0.789573	0.716917	1.78807	0.548288	1.45867	0.259284	0.503714
Eurostarch	PGSC0003DMP400029634	3	2	PGSC0003DMT400043680 Protein uncharacterized oxidoreductase at4g09670-like	Oxidoreductase	0.0460084	0.496285	0.233159	0.105413	0.0041252	0.406172	0.0488113	0.0314786		0.601804	1.00277	0.562128	1.75792	0.577279	1.11927	0.510372	0.571254
Eurostarch	PGSC0003DMP400029942	3	3	PGSC0003DMT400044163 Protein succinate-semialdehyde mitochondrial-like	Aldehyde dehydrogenase	0.0653598	0.153753	0.187654	0.209872	0.483608	0.429332	0.00320728	0.0450758		0.497972	1.34641	0.660155	1.7298	0.593378	0.894274	0.119304	0.300735
Eurostarch	PGSC0003DMP400033445	3	3	PGSC0003DMT400049550 Protein chlorophyll a-b binding protein chloroplastic-like	Chlorophyll a-b binding protein, chloroplastic	0.0664702	0.14422	0.209252	0.126825	0.00775752	0.278776	0.025649	0.0398404		0.397114	1.55903	0.35849	2.67663	0.188311	0.500596	0.186612	0.239266
Eurostarch	PGSC0003DMP400034086	2	2	PGSC0003DMT400050490 Protein uridine 5 -monophosphate synthase-like	OMPdecase	0.0270328	0.29985	0.418496	0.0855579	0.0435176	0.200471	0.0365849	0.0268643		0.532711	0.837798	0.907835	2.23259	0.677221	1.93058	0.370184	0.59227
Eurostarch	PGSC0003DMP400034134	11	8	PGSC0003DMT400050556 Protein endoplasmin homolog	Heat shock protein 90	0.00414957	0.028179	0.220671	0.0686116	0.00714456	0.325388	0.0129238	0.0113284		0.633253	0.683957	0.768243	0.74174	0.636841	1.15128	0.475297	0.635381
Eurostarch	PGSC0003DMP400035225	2	2	PGSC0003DMT400052250 Protein glucose-6-phosphate dehydrogenase	Glucose-6-phosphate 1-dehydrogenase, cytoplasmic isoform	0.00825096	0.168724	0.499083	0.0026389	0.190309	0.212824	0.0173407	0.00431883		0.44441	0.0831028	0.999103	1.88578	0.880688	0.813978	0.419155	0.626037
Eurostarch	PGSC0003DMP400042007;PGSC0003DMP400041999	6	5	PGSC0003DMT400062385 Protein gamma aminobutyrate transaminase 2-like	Gamma aminobutyrate transaminase isoform2	0.00513851	0.0677738	0.050642	0.00528444	0.0241386	0.36903	0.000933479	0.0216697		0.427763	0.466114	0.374289	0.365406	0.276807	1.26856	0.199595	0.510491
Eurostarch	PGSC0003DMP400046827	6	4	PGSC0003DMT400069357 Protein glyceraldehyde-3-phosphate cytosolic-like	Glyceraldehyde-3-phosphate dehydrogenase	0.0383245	0.279874	0.160178	0.194082	0.00417069	0.319326	0.0170186	0.0194133		0.564855	0.699944	0.469038	1.62783	0.311495	1.35938	0.336764	0.37081
Eurostarch	PGSC0003DMP400047626	2	2	PGSC0003DMT400070447 Protein elongation factor 1-beta 2-like	Elongation factor 1B alpha-subunit	0.0440712	0.481635	0.170585	0.403529	0.00255585	0.436679	0.0458025	0.0449056		0.426605	1.0226	0.489685	0.828164	0.249301	1.09179	0.428549	0.285951
Eurostarch	PGSC0003DMP400051586	3	3	PGSC0003DMT400076175 Protein 3-ketoacyl- thiolase peroxisomal-like	3-ketoacyl CoA thiolase 2	0.267952	0.0453321	0.384701	0.106553	0.0143502	0.456488	0.0260149	0.0412949		0.893415	1.41341	0.854234	1.93072	0.697988	0.960579	0.320078	0.476544
Eurostarch	PGSC0003DMP400052154	13	13	PGSC0003DMT400076966 Protein glycine dehydrogenase	Glycine dehydrogenase (decarboxylating), mitochondrial	0.430186	0.0949829	0.307174	0.0715938	0.0176971	0.423543	0.0396308	0.0320973		0.943188	1.36024	0.657685	2.55075	0.54448	0.876068	0.384257	0.411547
Eurostarch	PGSC0003DMP400054102	5	5	PGSC0003DMT400079767 Protein malate dehydrogenase	Malate dehydrogenase [NADP], chloroplastic	0.086249	0.489324	0.265754	0.128945	0.0024484	0.435449	0.0457346	0.0357748		0.719208	1.00989	0.692559	1.75192	0.463718	1.08627	0.42519	0.576026
Eurostarch	PGSC0003DMP400063871	8	5	PGSC0003DMT400092196 Protein elongation factor chloroplastic-like	Elongation factor Tu	0.0755835	0.234296	0.184412	0.149394	3.61636e-05	0.288377	0.0346337	0.0354019		0.605528	0.604692	0.53354	1.72858	0.444208	1.3846	0.482008	0.502301
Kiebitz	PGSC0003DMP400010643	13	3	PGSC0003DMT400015365 Protein atp synthase subunit mitochondrial-like	ATP synthase subunit beta	0.0128954	0.0680325	0.0400641	0.0302213	0.134335	0.296257	0.155868	0.435694		1.35735	1.43164	1.72541	1.52371	1.14803	0.821266	0.724913	1.04247
Kiebitz	PGSC0003DMP400017088	5	5	PGSC0003DMT400025043 Protein outer envelope pore protein chloroplastic-like	Pom14 protein	0.00798294	0.00120717	0.014925	0.0147227	0.0108572	0.218746	0.215016	0.0538872		1.29074	1.83603	2.22003	1.6299	1.26154	1.18573	0.871085	1.51105
Kiebitz	PGSC0003DMP400020007	4	4	PGSC0003DMT400029393 Protein plasma membrane polypeptide	Plasma membrane polypeptide	0.00526051	0.000659058	0.0174168	0.000430954	0.0234753	0.0591492	0.200935	0.289199		1.44372	2.2529	4.67055	3.30991	2.55305	2.3855	1.32515	1.37466
Kiebitz	PGSC0003DMP400021398	19	19	PGSC0003DMT400031568 Protein granule-bound starch synthase i	Granule-bound starch synthase 1, chloroplastic/amyloplastic	0.0510408	0.000112263	0.0103054	0.000699594	0.193432	0.358418	0.194607	0.0188456		1.23327	1.5527	2.44825	2.02142	1.09041	0.882821	0.832346	1.47617
Kiebitz	PGSC0003DMP400026060	2	2	PGSC0003DMT400038370 Protein nad -binding rossmann-fold superfamily protein isoform 1	3-beta hydroxysteroid dehydrogenase/isomerase family protein	0.00256765	0.341939	0.00232813	0.000193726	0.303655	0.421054	0.0303683	0.0797712		2.18831	0.675541	2.34862	2.09164	1.12833	0.942686	1.49744	1.42508
Kiebitz	PGSC0003DMP400038623	3	3	PGSC0003DMT400057418 Protein probable glycerophosphoryl diester phosphodiesterase 1-like	Glycerophosphodiester phosphodiesterase	0.0435452	0.0811904	0.0249818	0.0131347	0.166687	0.317474	0.256039	0.0405563		1.45385	1.39841	1.74227	1.74167	1.24059	0.921467	1.22798	1.54209
Kiebitz	PGSC0003DMP400043338	4	4	PGSC0003DMT400064274 Protein subtilisin-like protease-like	Subtilisin-like protease	0.00703452	0.0744383	0.0329182	0.00164246	0.0796259	0.115056	0.317106	0.0980652		1.34973	1.19664	1.66368	1.60358	1.18505	1.93128	0.85332	1.34372
Kiebitz	PGSC0003DMP400047410	2	2	PGSC0003DMT400070131 Protein serine carboxypeptidase-like 27-like	Carboxypeptidase	0.00812277	0.260277	0.0305186	0.00430434	0.389226	0.389772	0.219269	0.046101		1.72456	1.15408	1.84298	1.78042	1.04353	1.04334	1.20248	1.43888
Kiebitz	PGSC0003DMP400051414	2	2	PGSC0003DMT400075915 Protein 1-aminocyclopropane-1-carboxylate oxidase homolog 4-like	Desacetoxyvindoline 4-hydroxylase	0.0140005	0.0125881	0.0176914	0.000483096	0.0035959	0.212285	0.27438	0.107309		1.5006	1.32075	1.85255	2.09352	1.80586	0.771498	1.18984	1.54821
Kolibri	PGSC0003DMP400004255	3	2	PGSC0003DMT400006140 Protein 20 kda chloroplastic-like	Chaperonin 21	0.146014	0.134777	0.49311	0.045027	0.00908641	0.0389045	0.0182675	0.390443		0.895217	0.732031	0.996455	0.463608	0.574598	0.638767	0.5185	0.936453
Kolibri	PGSC0003DMP400016824;PGSC0003DMP400016822;PGSC0003DMP400016823	8	8	PGSC0003DMT400024601 Protein aspartic protease inhibitor 5-like	Aspartic protease inhibitor 5	0.237289	0.443306	0.104782	0.0152143	0.017216	0.0219731	0.197918	0.0761197		1.28026	1.06497	2.76407	0.26789	1.82	0.233756	0.628843	1.6322
Kolibri	PGSC0003DMP400017468	2	2	PGSC0003DMT400025634 Protein PREDICTED: uncharacterized protein LOC102593202	Uncharacterized protein	0.0469283	0.10991	0.110169	0.212533	0.0358731	0.0194018	0.475579	0.144082		0.694465	0.786051	0.551494	0.633994	0.457372	0.574895	0.960071	0.872579
Kolibri	PGSC0003DMP400025033	2	2	PGSC0003DMT400036890 Protein amino acid binding	Amino acid binding protein	0.406981	0.482088	0.495148	0.0598725	0.0021984	0.0163691	0.257813	0.486339		1.03558	1.01383	0.995804	0.60331	0.56956	0.5723	1.26298	1.01275
Kolibri	PGSC0003DMP400053311;PGSC0003DMP400011345	7	7	PGSC0003DMT400078666 Protein serine mitochondrial-like	Serine hydroxymethyltransferase, mitochondrial	0.494869	0.205617	0.401083	0.0427379	0.0361969	0.00451895	0.250535	0.472592		1.0043	0.819762	1.05663	0.77202	1.51978	0.468952	1.20321	1.01201
Tomba	PGSC0003DMP400000699	2	2	PGSC0003DMT400000946 Protein 2407894 arginyl-trna synthetase	Arginine--tRNA ligase	0.00121192	0.0166107	0.211839	0.367593	0.0586321	0.166688	0.0883204	0.215554		0.299685	0.510485	1.26866	1.13632	1.44384	1.16882	1.85237	0.79498
Tomba	PGSC0003DMP400000855;PGSC0003DMP400000854	6	6	PGSC0003DMT400001149 Protein zeatin o-glucosyltransferase-like	Glycosyltransferase	0.00270771	0.0327938	0.39029	0.0243629	0.058096	0.188149	0.00069447	0.424094		0.765798	0.550986	0.923621	0.802251	0.788017	2.1145	0.441657	0.976823
Tomba	PGSC0003DMP400002610;PGSC0003DMP400042657	6	6	PGSC0003DMT400003652 Protein chaperone protein chloroplastic-like	Heat shock protein	0.0396621	0.0362906	0.154059	0.299045	0.0824103	0.471706	0.220929	0.0179655		0.657293	0.6561	0.795974	1.14121	0.886872	1.03474	0.344102	0.628973
Tomba	PGSC0003DMP400004984	3	3	PGSC0003DMT400007182 Protein dihydrolipoyl dehydrogenase-like	Dihydrolipoyl dehydrogenase	0.0165432	0.0420625	0.158832	0.000950312	0.399999	0.242282	0.000354259	0.150155		0.722044	0.739096	0.872572	0.70187	1.01194	1.51212	0.582352	0.858639
Tomba	PGSC0003DMP400006182;PGSC0003DMP400055327	5	5	PGSC0003DMT400008936 Protein probable 2-oxoglutarate-dependent dioxygenase -like	Oxidoreductase, 2OG-Fe(II) oxygenase family protein	0.00927921	0.0367687	0.190743	0.104954	0.0398448	0.387451	0.00328756	0.0965476		0.489429	0.618204	0.575195	0.826338	0.440384	1.14305	0.318261	0.824213
Tomba	PGSC0003DMP400007746;PGSC0003DMP400040866	5	3	PGSC0003DMT400011133 Protein glutamine synthetase	Glutamine synthetase	0.00547839	0.0478928	0.128239	0.0405005	0.0269157	0.103002	0.405842	0.233779		1.51456	1.54996	1.34425	1.16977	0.921	0.734872	0.966035	1.18925
Tomba	PGSC0003DMP400015047	2	2	PGSC0003DMT400022085 Protein peptidyl-prolyl cis-trans isomerase chloroplastic-like	Peptidyl-prolyl cis-trans isomerase	0.000526975	0.0262826	0.160802	0.0663999	0.162128	0.284919	0.243714	0.147987		1.79112	1.90038	1.63275	2.08698	1.09932	0.62552	0.783335	0.72947
Tomba	PGSC0003DMP400016146	5	3	PGSC0003DMT400023675 Protein d-3-phosphoglycerate chloroplastic-like	D-3-phosphoglycerate dehydrogenase	0.0480491	0.00353181	0.165361	0.0159476	0.1497	0.204216	0.0293965	0.157369		0.629837	0.655814	0.208284	0.512054	0.78563	0.85502	0.578153	0.790553
Tomba	PGSC0003DMP400016435	9	9	PGSC0003DMT400024090 Protein 145429 phosphoribulose	Phosphoribulokinase	0.00748213	0.00888085	0.161132	0.000122444	0.00783759	0.107531	0.0878595	0.0319397		1.72116	1.55325	1.34413	1.25093	0.784814	0.695383	1.25458	1.21358
Tomba	PGSC0003DMP400020834	9	9	PGSC0003DMT400030676 Protein hyoscyamine 6-dioxygenase-like	2-oxoglutarate-dependent dioxygenase	0.000134097	0.0147008	0.125937	0.00646645	0.0579476	0.453135	0.00188507	0.077881		0.491065	0.436289	0.607643	0.474314	0.465228	0.958779	0.165977	0.727922
Tomba	PGSC0003DMP400021255;PGSC0003DMP400046327	13	6	PGSC0003DMT400031351 Protein probable fructose-bisphosphate aldolase chloroplastic-like	Fructose-bisphosphate aldolase	0.00668757	0.0223592	0.0175387	0.0217133	0.0413638	0.149329	0.0519976	0.0514289		1.50981	1.76891	1.5969	1.43601	1.16973	0.751335	1.3577	1.30547
Tomba	PGSC0003DMP400024911	2	2	PGSC0003DMT400036729 Protein u2 small nuclear ribonucleoprotein a -like	U2 small nuclear ribonucleoprotein A	0.0250618	0.0197878	0.310346	0.0889117	0.200844	0.323816	0.373898	0.228335		0.639849	0.544455	0.851923	0.603338	1.09887	0.91007	0.918704	0.672514
Tomba	PGSC0003DMP400026606	3	3	PGSC0003DMT400039222 Protein haloacid dehalogenase-like hydrolase domain-containing protein at3g48420-like	2-deoxyglucose-6-phosphate phosphatase	0.00123401	0.0194913	0.302004	0.030471	0.0832411	0.108922	0.352894	0.288778		1.56951	1.67619	1.21768	1.50657	0.837435	0.581123	0.897146	1.19791
Tomba	PGSC0003DMP400027005;PGSC0003DMP400027006	4	4	PGSC0003DMT400039851 Protein subtilisin-like protease-like	Subtilisin-like protease preproenzyme	0.00545333	0.000561039	0.425346	0.0054423	0.0905213	0.320701	0.0847466	0.00148725		1.61395	2.79309	0.939685	2.4731	0.755734	1.168	1.36756	1.66418
Tomba	PGSC0003DMP400028146	3	2	PGSC0003DMT400041576 Protein probable mannitol dehydrogenase-like	Cinnamyl alcohol dehydrogenase	0.0160718	0.00136875	0.116296	5.85785e-05	0.00316457	0.366345	0.303349	0.143464		1.66966	2.74652	1.5073	2.72573	2.39896	0.893958	1.18396	1.44756
Tomba	PGSC0003DMP400028340;PGSC0003DMP400028339	3	3	PGSC0003DMT400041818 Protein 3-deoxy-d-arabino-heptulosonate-7-phosphate synthase	Phospho-2-dehydro-3-deoxyheptonate aldolase 2	0.0045597	0.0120534	0.0967549	0.00765002	0.193642	0.287785	0.0477678	0.0564466		0.533316	0.395578	0.683642	0.463978	0.879516	1.24655	0.695591	0.506106
Tomba	PGSC0003DMP400030382;PGSC0003DMP400019090	3	2	PGSC0003DMT400044818 Protein glucose-6-phosphate 1- chloroplastic-like	Glucose-6-phosphate 1-dehydrogenase, chloroplastic	0.000716292	0.034324	0.439252	0.108615	0.179593	0.1547	0.0732341	0.0811594		0.355902	0.356403	0.963195	0.696929	0.963774	3.75649	1.77142	0.554218
Tomba	PGSC0003DMP400033908	6	6	PGSC0003DMT400050234 Protein geranylgeranyl diphosphate chloroplastic-like	Geranylgeranyl reductase	0.000126673	0.00214749	0.172176	0.00141404	0.113199	0.365695	0.00545603	0.0366421		0.43167	0.381024	0.700279	0.472468	0.803213	1.1138	0.70851	0.651708
Tomba	PGSC0003DMP400034197;PGSC0003DMP400014283	6	6	PGSC0003DMT400050664 Protein elongation factor 1-alpha	Elongation factor 1-alpha	0.00598325	0.0070424	0.216586	0.00601495	0.42651	0.464606	0.380078	0.459374		0.398856	0.585377	1.21392	0.404734	0.955418	1.03443	0.969506	0.983148
Tomba	PGSC0003DMP400035886	2	2	PGSC0003DMT400053209 Protein early tobacco anther 1	Early tobacco anther 1	0.0212477	0.00136217	0.320677	0.0859983	0.231511	0.244031	0.00439974	0.344509		0.483931	0.533131	1.16173	0.662132	0.820824	1.52751	0.343378	0.925396
Tomba	PGSC0003DMP400036702;PGSC0003DMP400021516	2	2	PGSC0003DMT400054532 Protein katanin p60 atpase-containing subunit a-like 2-like isoform x1	Katanin p60 ATPase-containing subunit	0.00369627	0.00947866	0.251074	0.136125	0.164124	0.270391	0.00650053	0.0927106		0.491133	0.338944	0.792594	0.619166	0.631105	1.54317	0.525802	0.41542
Tomba	PGSC0003DMP400037349;PGSC0003DMP400033672;PGSC0003DMP400054760;PGSC0003DMP400037350	3	3	PGSC0003DMT400055488 Protein phenylalanine ammonia-lyase-like	Phenylalanine ammonia-lyase	0.00258496	0.00106603	0.36622	0.150236	0.0329206	0.191901	0.00352713	0.0995289		0.493342	0.4671	0.909319	0.711983	1.47315	1.78667	0.529755	0.519445
Tomba	PGSC0003DMP400038572	6	6	PGSC0003DMT400057332 Protein fructose-bisphosphate cytoplasmic isozyme 1-like	Fructose-bisphosphate aldolase	0.00363242	0.0388302	0.148934	0.345554	0.347698	0.33746	0.00364692	0.0890506		1.81277	1.53411	1.63258	0.887695	0.971677	0.902608	1.80454	1.44746
Tomba	PGSC0003DMP400038711	4	4	PGSC0003DMT400057522 Protein suberization-associated anionic peroxidase	Suberization-associated anionic peroxidase	0.0212449	0.00132887	0.0160364	0.314204	0.411864	0.111574	0.452973	0.126586		1.68174	2.11001	1.8515	1.08285	1.04901	0.670979	1.04128	1.48961
Tomba	PGSC0003DMP400039440;PGSC0003DMP400007565	4	4	PGSC0003DMT400058564 Protein hydroxymethylglutaryl- synthase-like	3-hydroxy-3-methylglutaryl coenzyme A synthase	0.000465726	0.00378783	0.126805	0.0048971	0.0427273	0.277979	0.00635582	0.0155109		0.511553	0.593861	0.710073	0.648479	0.700696	0.929266	0.417235	0.802113
Tomba	PGSC0003DMP400043445	3	3	PGSC0003DMT400064434 Protein thioredoxin chloroplastic-like	Thioredoxin	0.00561751	0.00281609	0.102006	0.0427076	0.0675722	0.402595	0.290782	0.072187		1.77011	1.92087	1.5	1.74018	0.81641	0.914927	1.18017	1.47748
Tomba	PGSC0003DMP400047117	10	10	PGSC0003DMT400069750 Protein sedoheptulose- - chloroplastic-like	Chloroplast sedoheptulose-1,7-bisphosphatase	0.00407383	0.0196049	0.0123139	0.329423	0.437824	0.136496	0.0233433	0.0332883		1.69709	1.78827	1.55464	1.07202	1.01347	0.769085	1.38369	1.40589
Tomba	PGSC0003DMP400049183	10	3	PGSC0003DMT400072701 Protein s-adenosylmethionine synthase 3-like	S-adenosylmethionine synthetase	0.00946486	0.0135032	0.106903	0.00541397	0.447457	0.0048916	0.000953857	0.0846277		0.54445	0.467963	0.747124	0.50797	0.965185	0.654392	0.415914	0.573382
Tomba	PGSC0003DMP400051216	5	5	PGSC0003DMT400075611 Protein catalase isozyme 1-like protein	Catalase isozyme 2	0.00423036	0.0443248	0.270107	0.347843	0.195596	0.30712	0.438313	0.430656		0.256929	0.63859	0.794581	0.927494	0.763108	1.21758	0.959865	0.947622
Tomba	PGSC0003DMP400056198;PGSC0003DMP400012777	3	3	PGSC0003DMT400083971 Protein 771894 calmodulin	Calmodulin-1	0.000189505	0.0349888	0.401652	0.135374	0.112455	0.279512	0.228059	0.455565		1.81248	1.82522	1.11214	1.50594	1.31517	1.31172	0.600418	1.03681
Tomba Eurostarch	PGSC0003DMP400002620	5	2	PGSC0003DMT400003666 Protein 1525088 uridine diphosphate glucose dehydrogenase	OMPdecase	0.00236399	0.0233189	0.115697	0.00769378	0.0102334	0.366988	0.00311467	0.0435621		0.499761	0.552311	0.466112	0.519217	0.416167	1.24036	0.2997	0.435723
Tomba Eurostarch	PGSC0003DMP400012521	3	2	PGSC0003DMT400018192 Protein probable rhamnose biosynthetic enzyme 1-like	RHM1/ROL1	0.00398589	0.00267957	0.222693	0.0367403	0.478488	0.377864	0.00898102	0.044182		0.442505	0.390589	0.717803	0.716147	1.00895	1.12565	0.251615	0.545857
Tomba Eurostarch	PGSC0003DMP400020813	2	2	PGSC0003DMT400030650 Protein udp-glucose flavonoid 3-o-glucosyltransferase 7-like	Glycosyltransferase	0.00404298	0.0238307	0.0343369	0.297455	0.0495272	0.0934271	0.00394579	0.0382635		0.39923	0.464207	0.34455	0.822603	0.459551	0.550488	0.26727	0.614768
Tomba Kiebitz	PGSC0003DMP400024416	2	2	PGSC0003DMT400035925 Protein vacuolar-processing enzyme	Vacoular processing enzyme 1	0.00188763	0.00253761	0.0165593	0.00613016	0.0382015	0.428597	0.106018	0.0523294		2.4975	1.94021	5.40947	2.75829	3.21918	1.06304	1.98654	2.14196
Tomba Kiebitz	PGSC0003DMP400029248	10	10	PGSC0003DMT400043112 Protein 769707 plastoglobules associated protein	Light-induced protein, chloroplastic	0.00367973	0.0361859	0.00238517	0.00384349	0.0267679	0.0317752	0.0359755	0.254514		2.10177	1.55475	2.50215	2.35562	1.26169	1.30828	1.62036	1.30359
Tomba Kiebitz	PGSC0003DMP400029977	6	6	PGSC0003DMT400044209 Protein harpin binding protein 1	Harpin binding protein 1	0.000941854	0.00199248	0.00112934	7.61128e-05	0.197213	0.413263	0.264985	0.0624329		1.80621	2.14152	1.89855	1.75855	1.07539	1.06279	1.18628	1.51088
Tomba Kiebitz	PGSC0003DMP400033101	3	2	PGSC0003DMT400048984 Protein cysteine proteinase 3-like	Cysteine proteinase 3	0.0333285	0.000893086	0.0239953	0.0139279	0.0661914	0.391458	0.432572	0.0439082		1.67893	2.58672	2.389	2.28496	1.50498	0.874499	0.899916	2.29048
Tomba Kiebitz	PGSC0003DMP400044187	2	2	PGSC0003DMT400065504 Protein leucine-rich repeat family protein	Receptor protein kinase	7.1981e-05	0.012492	0.0318283	0.0212446	0.0428747	0.403399	0.170163	0.0141683		2.02966	1.77253	1.77944	1.74987	1.38134	0.774291	1.6892	1.81726

## Sheet: Supp. Table S6
Supplementary Table S6 Proteins responsive to WD. Statistical analysis: Students T-test, P < 0.05
	lower abundant under stress conditions
	higher abundant under stress conditions
	students t-Test P value < 0.05
						T-test	P value			T-test		P value			Fold change		stress/control
						2013	2015	2013	2015	2013	2015	2013	2015		2013	2015	2013	2015	2013	2015	2013	2015
Cultivar	Accession	Peptide count	Unique peptides	Description		Tomba	Tomba	Kiebitz	Kiebitz	Kolibri	Kolibri	Eurostarch	Eurostarch		Tomba	Tomba	Kiebitz	Kiebitz	Kolibri	Kolibri	Eurostarch	Eurostarch
Eurostarch	PGSC0003DMP400016959	4	4	PGSC0003DMT400024831 Protein phospholipase d alpha 1-like	Phospholipase D	0.00304457	0.121385	0.0491975	0.188895	0.0489459	0.109276	0.0124648	0.0392058		1.83486	1.49465	1.80039	1.25912	2.53336	1.4902	2.47422	1.6221
Eurostarch	PGSC0003DMP400021716	2	2	PGSC0003DMT400031974 Protein PREDICTED: uncharacterized protein LOC102578852	Uncharacterized protein	0.0163019	0.325743	0.00373971	0.351823	0.0109192	0.163992	0.00127203	0.0482631		0.738507	1.21472	0.335167	0.886563	0.47943	2.01011	0.377495	0.596775
Eurostarch	PGSC0003DMP400034826	5	3	PGSC0003DMT400051730 Protein gdsl esterase lipase at5g33370-like	Zinc finger protein	0.000452732	0.258799	0.0197967	0.00854395	0.0476233	0.160784	0.00563625	0.0106517		0.486849	0.817967	0.45268	0.730018	0.501288	0.852984	0.637002	0.51465
Eurostarch	PGSC0003DMP400037236;PGSC0003DMP400029229	3	3	PGSC0003DMT400055332 Protein 1-aminocyclopropane-1-carboxylate oxidase	1-aminocyclopropane-1-carboxylate oxidase	0.0871926	0.0406281	0.122214	0.158288	0.0184622	0.0521329	0.0129065	0.0153128		0.691854	0.458154	0.574574	0.662336	0.43772	0.252073	0.316398	0.481397
Eurostarch	PGSC0003DMP400046919	3	3	PGSC0003DMT400069506 Protein ribosome-binding factor chloroplastic	Chloroplast-specific ribosomal protein	0.0309263	0.150356	0.0504272	0.078078	0.496453	0.129278	0.0234148	0.0159402		1.28568	1.50876	1.73488	1.42826	0.998538	1.38607	1.7103	1.97015
Eurostarch	PGSC0003DMP400051438	2	2	PGSC0003DMT400075960 Protein 875878 aminolevulinate dehydratase	Delta-aminolevulinic acid dehydratase	0.0283734	0.0180265	0.165511	0.0241842	0.00598425	0.1352	0.0377658	0.0262686		0.692483	0.464987	0.690652	0.587742	0.463585	0.695043	0.623483	0.499983
Eurostarch	PGSC0003DMP400053311;PGSC0003DMP400011345	7	7	PGSC0003DMT400078666 Protein serine mitochondrial-like	Serine hydroxymethyltransferase, mitochondrial	0.0601958	0.00290774	0.157675	0.186378	0.0626474	0.260876	0.0381981	0.0117804		1.53125	1.93874	1.26923	1.19066	1.39822	1.11278	1.68863	1.51704
Eurostarch Kiebitz	PGSC0003DMP400055842	4	4	PGSC0003DMT400083137 Protein delta-1-pyrroline-5-carboxylate dehydrogenase mitochondrial-like	P5CDH1	0.0109516	0.0401319	0.0312628	0.025361	0.0324272	0.113871	0.0123369	0.00259758		1.43788	1.85942	1.58389	1.89702	1.43233	1.48433	2.25614	2.75269
Eurostarch Kolibri	PGSC0003DMP400033204;PGSC0003DMP400051588	3	3	PGSC0003DMT400049165 Protein chalcone synthase	Chalcone synthase 2	0.00107247	0.120039	0.0974643	0.0116868	0.00067377	0.000694665	0.0137079	0.0307512		0.366731	0.609804	0.505364	0.455281	0.356541	0.238979	0.335432	0.23692
Eurostarch Kolibri	PGSC0003DMP400042007;PGSC0003DMP400041999	6	5	PGSC0003DMT400062385 Protein gamma aminobutyrate transaminase 2-like	Gamma aminobutyrate transaminase isoform2	0.258892	0.274566	0.0960385	0.00523636	0.00731407	0.0452039	0.0307811	0.0124945		0.885422	0.770202	0.522941	0.422076	0.274981	0.467748	0.632321	0.415884
Eurostarch Tomba	PGSC0003DMP400002620	5	2	PGSC0003DMT400003666 Protein 1525088 uridine diphosphate glucose dehydrogenase	OMPdecase	0.00238902	0.0181182	0.192193	0.0162836	0.011307	0.229006	0.00469055	0.0246543		0.584092	0.444565	0.600191	0.607227	0.338805	0.580848	0.464133	0.309357
Eurostarch Tomba	PGSC0003DMP400005015;PGSC0003DMP400005016	3	3	PGSC0003DMT400007216 Protein PREDICTED: uncharacterized protein LOC102588001	Uncharacterized protein	0.000621069	0.0313526	0.12837	0.183311	0.00235432	0.0904581	0.0316752	0.015785		0.51826	0.500773	0.725247	0.834614	0.453212	0.714927	0.583871	0.632228
Eurostarch Tomba	PGSC0003DMP400008170	2	2	PGSC0003DMT400011762 Protein invertase inhibitor	Invertase inhibitor	1.12507e-05	0.0357988	0.0218984	0.209167	0.0396656	0.0810909	0.00216411	0.0315724		3.02315	1.60293	2.03457	1.37352	3.46038	1.35018	3.35252	2.2062
Eurostarch Tomba	PGSC0003DMP400037294	2	2	PGSC0003DMT400055410 Protein subtilisin-like protease-like	SBT1 protein	0.00167103	0.00746403	0.133194	0.217275	0.0125598	0.150211	0.0355833	0.00068723		0.385347	0.364156	0.612438	2.73025	0.493921	0.564156	0.32556	0.431959
Eurostarch Tomba	PGSC0003DMP400037349;PGSC0003DMP400033672;PGSC0003DMP400054760;PGSC0003DMP400037350	3	3	PGSC0003DMT400055488 Protein phenylalanine ammonia-lyase-like	Phenylalanine ammonia-lyase	1.13168e-05	0.00234212	0.0193729	0.173222	0.00464398	0.166005	0.000740896	0.0491008		0.239598	0.40905	0.402812	0.703216	0.401191	0.671404	0.374666	0.341497
Eurostarch Tomba	PGSC0003DMP400048099;PGSC0003DMP400039723	14	7	PGSC0003DMT400071115 Protein glycolate oxidase	(S)-2-hydroxy-acid oxidase	0.00876425	0.0448888	0.150384	0.397569	0.0482627	0.0805157	0.0370876	0.0096957		1.69974	1.51225	1.52321	1.1036	1.25757	1.52273	2.21706	2.04587
Eurostarch Tomba	PGSC0003DMP400049721	3	3	PGSC0003DMT400073479 Protein PREDICTED: uncharacterized protein LOC102592148	Uncharacterized protein	0.00214551	0.0101622	0.387668	0.0295177	0.0435367	0.0933531	0.0467117	0.00462593		4.59955	7.72078	0.774325	10.9752	2.91582	4.44712	3.67961	6.22751
Eurostarch Tomba Kiebitz	PGSC0003DMP400052954	15	4	PGSC0003DMT400078206 Protein tubulin beta-1 chain-like	Tubulin beta chain	4.92704e-05	0.0296621	0.00997547	0.00282312	0.011452	0.0711354	0.00350009	0.0374324		0.535391	0.64789	0.600458	0.654297	0.603676	0.82982	0.561455	0.60914
Eurostarch Tomba Kolibri	PGSC0003DMP400020834	9	9	PGSC0003DMT400030676 Protein hyoscyamine 6-dioxygenase-like	2-oxoglutarate-dependent dioxygenase	0.000123265	0.0137116	0.0581773	0.0422442	0.00836622	0.0456239	0.00497994	0.0185468		0.40117	0.411995	0.481657	0.636066	0.276365	0.651861	0.286959	0.583093
Eurostarch Tomba Kolibri	PGSC0003DMP400021398	19	19	PGSC0003DMT400031568 Protein granule-bound starch synthase i	Granule-bound starch synthase 1, chloroplastic/amyloplastic	0.0014851	1.30815e-05	0.159585	0.00110677	0.000336405	0.013255	0.012508	1.41057e-05		0.470834	0.322245	0.710885	0.35253	0.382182	0.215457	0.568786	0.354565
Eurostarch Tomba Kolibri	PGSC0003DMP400031888;PGSC0003DMP400008304	5	3	PGSC0003DMT400047146 Protein s-adenosylmethionine synthase 1-like	S-adenosylmethionine synthetase 1	0.000122977	0.00142748	0.148172	0.0387663	0.00156723	0.0131156	0.0387092	0.0285265		0.448645	0.410153	0.732423	0.549839	0.438764	0.619129	0.589641	0.539837
Eurostarch Tomba Kolibri	PGSC0003DMP400059354	9	2	PGSC0003DMT400087679 Protein s-adenosylmethionine synthase 2-like isoform x1	S-adenosylmethionine synthetase 2	1.35496e-05	0.0322903	0.0305078	0.0584923	0.00201087	0.00713842	0.006456	0.0140016		0.178031	0.236822	0.232087	0.334327	0.154143	0.242056	0.186193	0.197235
Eurostarch Tomba Kolibri Kiebitz	PGSC0003DMP400049183	10	3	PGSC0003DMT400072701 Protein s-adenosylmethionine synthase 3-like	S-adenosylmethionine synthetase	9.18379e-05	0.00717723	0.0292704	0.000776718	0.0111997	0.00240877	0.00152155	0.0159507		0.349137	0.360172	0.555139	0.360243	0.420298	0.504086	0.420757	0.266832
Kiebitz	PGSC0003DMP400004765	5	5	PGSC0003DMT400006854 Protein cell division protein homolog 2- chloroplastic-like	FtsZ	0.000471422	0.21077	0.00118348	0.00495319	0.00837393	0.0852513	0.0108889	0.00771526		0.589112	0.787179	0.531557	0.612572	0.545125	0.907641	0.546495	0.687869
Kiebitz	PGSC0003DMP400039674	4	4	PGSC0003DMT400058896 Protein aldehyde dehydrogenase family 7 member b4-like	Aldehyde dehydrogenase (NAD(+))	0.160195	0.0117918	0.0410748	0.0114524	0.0206732	0.053883	0.240387	0.000210435		1.16388	1.61071	1.60102	2.3205	1.37203	1.60347	1.10807	1.98706
Kolibri	PGSC0003DMP400000857	4	2	PGSC0003DMT400001151 Protein bifunctional polymyxin resistance	UDP-apiose/xylose synthase	0.0113112	0.0921436	0.276744	0.324923	0.00140579	0.00578887	0.00702462	0.0133907		0.462299	0.567405	0.859285	1.15643	0.547578	0.548927	0.74431	0.609502
Kolibri	PGSC0003DMP400014580	2	2	PGSC0003DMT400021426 Protein PREDICTED: uncharacterized protein ycf23-like	Uncharacterized protein ycf23	0.0118994	0.491797	0.148217	0.081126	0.0422828	0.0017714	0.289409	0.0782408		1.7915	0.986365	1.47122	1.61721	1.94547	1.62176	0.847684	1.5449
Kolibri	PGSC0003DMP400015385;PGSC0003DMP400020469;PGSC0003DMP400002369;PGSC0003DMP400008843;PGSC0003DMP400056792	13	5	PGSC0003DMT400022574 Protein tubulin alpha chain-like	Tubulin alpha chain	0.0163776	0.00198576	0.0824752	0.199614	0.0345542	0.025873	0.075285	0.0889823		0.700563	0.398764	0.498517	0.680489	0.485104	0.378757	0.459411	0.515308
Kolibri	PGSC0003DMP400023729;PGSC0003DMP400012333	2	2	PGSC0003DMT400034882 Protein probable methyltransferase pmt8-like	Methyltransferase	2.43903e-05	0.13621	0.117853	0.228673	0.00308612	0.0259556	0.0554953	0.00992551		0.47969	0.605434	0.635676	0.801457	0.395312	0.647052	0.709186	0.597392
Kolibri	PGSC0003DMP400025183	4	4	PGSC0003DMT400037083 Protein low-temperature-induced 65 kda	Low-temperature-induced 65 kDa protein	0.467127	0.0331317	0.273791	0.0426264	0.0194252	0.00288232	0.121954	0.000203871		0.99242	1.72258	0.633017	2.64623	2.22047	2.23112	1.22354	2.99239
Kolibri Kiebitz	PGSC0003DMP400048577;PGSC0003DMP400035875	2	2	PGSC0003DMT400071822 Protein g3bp-like isoform x1	RNA binding protein	0.00435514	0.111446	0.000671382	0.00447845	0.00348235	0.0266456	0.0131839	0.0128478		0.57035	0.341298	0.514529	0.571396	0.505901	0.562975	0.503577	0.670123
Tomba	PGSC0003DMP400002610;PGSC0003DMP400042657	6	6	PGSC0003DMT400003652 Protein chaperone protein chloroplastic-like	Heat shock protein	0.00628776	0.0134485	0.0919305	0.00530057	0.0723502	0.0187631	0.318843	0.0248414		2.70738	2.05337	1.35099	2.24776	1.45418	1.83552	0.602597	1.97636
Tomba	PGSC0003DMP400003107	3	2	PGSC0003DMT400004360 Protein ascorbate peroxidase	Ascorbate peroxidase	3.58485e-07	0.0304026	0.189136	0.0851351	0.0852812	0.112161	0.261803	0.130077		4.51145	2.49325	1.50448	2.49987	2.19277	2.83225	1.34506	2.02831
Tomba	PGSC0003DMP400005812	2	2	PGSC0003DMT400008351 Protein heat shock protein 26 (type i)	Small heat shock protein, chloroplastic	0.00409277	0.0149635	0.187817	0.021267	0.0443676	0.103397	0.104792	0.13036		8.13602	21.665	1.53903	5.00361	5.51476	23.7154	3.86759	3.87567
Tomba	PGSC0003DMP400012521	3	2	PGSC0003DMT400018192 Protein probable rhamnose biosynthetic enzyme 1-like	RHM1/ROL1	2.90546e-05	0.00465697	0.0851917	0.134826	0.00606028	0.071314	0.0141628	0.0542879		0.383936	0.43317	0.476103	0.690418	0.478024	0.674554	0.331058	0.578146
Tomba	PGSC0003DMP400014394	2	2	PGSC0003DMT400021142 Protein kda class ii heat shock	Class II small heat shock protein Le-HSP17.6	5.04398e-06	0.0148952	0.0975459	0.0402557	0.0828615	0.0904707	0.0810434	0.128508		11.2638	8.04309	4.33608	3.32098	5.58811	4.77719	2.48082	3.54253
Tomba	PGSC0003DMP400015179	3	3	PGSC0003DMT400022265 Protein ndh-dependent cyclic electron flow 1	Galactose mutarotase	0.0313505	0.0225391	0.459143	0.0221805	0.287979	0.425054	0.259027	0.00738297		1.81315	1.89985	0.946188	1.6981	0.835621	0.901639	1.11567	1.44583
Tomba	PGSC0003DMP400016146	5	3	PGSC0003DMT400023675 Protein d-3-phosphoglycerate chloroplastic-like	D-3-phosphoglycerate dehydrogenase	0.0312842	0.0205816	0.155044	0.293051	0.0223493	0.380535	0.0546889	0.0831215		0.592133	0.627036	0.170535	1.63672	0.63187	0.936646	0.647662	0.682932
Tomba	PGSC0003DMP400017941	2	2	PGSC0003DMT400026271 Protein cysteine protease inhibitor 8-like	Stigma expressed protein	0.00292803	0.0361035	0.470098	0.481355	0.215175	0.432933	0.217278	0.180111		2.51677	2.02848	0.961292	1.01996	1.69678	0.915968	1.21673	1.49542
Tomba	PGSC0003DMP400020813	2	2	PGSC0003DMT400030650 Protein udp-glucose flavonoid 3-o-glucosyltransferase 7-like	Glycosyltransferase	0.00898966	0.0313405	0.0595334	0.351703	0.00797504	0.306941	0.0158981	0.0825803		0.542815	0.499917	0.445642	1.29418	0.302526	1.32948	0.46445	0.683544
Tomba	PGSC0003DMP400029248	10	10	PGSC0003DMT400043112 Protein 769707 plastoglobules associated protein	Light-induced protein, chloroplastic	0.000140964	0.0458708	0.0705131	0.0585526	0.00142251	0.0145981	0.00580731	0.230357		1.86206	1.51489	2.83432	1.57435	2.23972	1.42242	1.40314	1.30657
Tomba	PGSC0003DMP400033925	3	3	PGSC0003DMT400050256 Protein ribulose-phosphate 3- chloroplastic-like	Ribulose-phosphate 3-epimerase, chloroplastic	0.00840796	0.0455277	0.480591	0.121936	0.477677	0.494918	0.178244	0.290699		1.60015	2.24099	0.974229	1.346	0.985851	1.00667	0.731081	1.17207
Tomba	PGSC0003DMP400035260	2	2	PGSC0003DMT400052308 Protein cbs domain-containing protein mitochondrial-like	CBS domain-containing protein	0.0100482	0.0205616	0.237693	0.116442	0.0534479	0.148497	0.175633	0.0312915		1.67215	1.89538	0.457656	2.07984	1.68265	1.33182	1.61339	1.871
Tomba	PGSC0003DMP400035886	2	2	PGSC0003DMT400053209 Protein early tobacco anther 1	Early tobacco anther 1	0.034016	0.00787543	0.204449	0.100511	0.444763	0.414423	0.0384463	0.223233		0.631905	0.654533	1.28719	0.706904	0.958812	0.947115	0.633979	1.12076
Tomba	PGSC0003DMP400036702;PGSC0003DMP400021516	2	2	PGSC0003DMT400054532 Protein katanin p60 atpase-containing subunit a-like 2-like isoform x1	Katanin p60 ATPase-containing subunit	0.000299644	0.0357194	0.072176	0.0538765	0.02873	0.0744091	0.0100684	0.131538		0.439002	0.468849	0.507156	0.500405	0.360737	0.484472	0.672425	0.518535
Tomba	PGSC0003DMP400038431;PGSC0003DMP400022740	3	3	PGSC0003DMT400057147 Protein plastid-dividing ring protein	Plastid-dividing ring protein	0.000407368	0.0192313	0.371321	0.0384262	0.0198841	0.329628	0.00892027	0.0592108		0.635011	0.617106	0.947826	0.611863	0.686076	0.900948	0.635433	0.77765
Tomba	PGSC0003DMP400039440;PGSC0003DMP400007565	4	4	PGSC0003DMT400058564 Protein hydroxymethylglutaryl- synthase-like	3-hydroxy-3-methylglutaryl coenzyme A synthase	0.000194019	0.00244131	0.150638	0.00532261	0.00541139	0.147033	0.0135101	0.0307893		0.529589	0.528898	0.750944	0.620625	0.54084	0.828105	0.505892	0.716355
Tomba	PGSC0003DMP400043338	4	4	PGSC0003DMT400064274 Protein subtilisin-like protease-like	Subtilisin-like protease	8.72038e-05	0.012429	0.15925	0.33927	0.0269965	0.115273	0.00742225	0.0884011		0.602479	0.59588	0.748888	0.922023	0.695681	0.696662	0.538856	0.786011
Tomba	PGSC0003DMP400050689	2	2	PGSC0003DMT400074842 Protein ref srpp-like protein at1g67360-like	Small rubber particle protein	0.00162027	0.000341232	0.236003	0.0587792	0.0564666	0.0107478	0.37358	0.00568212		1.77458	2.17643	0.445455	2.88224	1.9456	1.68749	1.09756	2.24018
Tomba	PGSC0003DMP400067062	3	2	PGSC0003DMT400095387 Protein PREDICTED: uncharacterized protein LOC102584581	Uncharacterized protein	0.0214586	0.0451838	0.187697	0.328803	0.21485	0.187983	0.297525	0.195605		1.89065	1.67971	0.845624	1.17442	1.23805	1.14913	1.15924	1.23009
Tomba Kolibri	PGSC0003DMP400028340;PGSC0003DMP400028339	3	3	PGSC0003DMT400041818 Protein 3-deoxy-d-arabino-heptulosonate-7-phosphate synthase	Phospho-2-dehydro-3-deoxyheptonate aldolase 2	0.000208405	0.0264458	0.140095	0.000550963	0.00263455	0.0414748	0.0329645	0.0584741		0.46275	0.484711	0.731279	0.412339	0.460033	0.620979	0.687445	0.516309
Tomba Kolibri	PGSC0003DMP400033051	2	2	PGSC0003DMT400048880 Protein PREDICTED: uncharacterized protein LOC102606261	DUF1995 domain-containing protein	0.00184282	0.00118217	0.1348	0.00320489	0.0159916	0.0253523	0.103218	0.0108983		0.407801	0.483513	0.649742	0.488356	0.587222	0.48394	0.606994	0.491424
Tomba Kolibri	PGSC0003DMP400048006	3	2	PGSC0003DMT400070986 Protein heat shock protein 70	Heat shock protein 70	1.47618e-05	0.000451691	0.0412384	0.0617041	0.00450647	0.00686023	0.0124012	0.204556		4.28999	3.62906	2.88201	3.13512	5.19112	4.4206	2.18901	1.76595
Tomba Kolibri	PGSC0003DMP400053664	2	2	PGSC0003DMT400079161 Protein 3-deoxy-d-arabino-heptulosonate 7-phosphate synthase	Phospho-2-dehydro-3-deoxyheptonate aldolase 1, chloroplastic	0.000154232	0.000810299	0.0493539	0.242563	0.0182646	0.00962767	0.175439	0.0678599		0.245396	0.259661	0.493623	0.663837	0.260864	0.325994	0.586498	0.395424
Tomba Kolibri	PGSC0003DMP400054976;PGSC0003DMP400054973;PGSC0003DMP400018070;PGSC0003DMP400018968;PGSC0003DMP400018067;PGSC0003DMP400018068;PGSC0003DMP400018072;PGSC0003DMP400054972;PGSC0003DMP400018069;PGSC0003DMP400036432	13	11	PGSC0003DMT400081247 Protein phospholipase a1-iigamma-like	Phospholipase A1	0.000445768	0.031826	0.263409	0.201497	0.00235633	0.0202919	0.0400124	0.0692632		0.497171	0.53718	0.768838	0.833961	0.298327	0.386494	0.455268	0.771794
Tomba Kolibri Kiebitz	PGSC0003DMP400002384	2	2	PGSC0003DMT400003356 Protein granule-bound starch synthase chloroplastic amyloplastic-like	Granule-bound starch synthase 2, chloroplastic/amyloplastic	0.00437556	0.0397307	0.0240953	0.00132409	0.00451395	0.0199582	0.0415651	0.00298866		0.580565	0.404195	0.515947	0.367701	0.466131	0.483247	0.745943	0.383745

## Sheet: Supp. Table S7
Supplementary Table S7 List of differentially abundant proteins in the potato cultivar Eurostarch induced by N deficiency (ND), drought stress (WD) or combined N deficiency with drought stress (NWD). Statistical analysis: Students T-test, P < 0.05
	lower abundant under stress conditions
	higher abundant under stress conditions
	students t-Test P value < 0.05
*	manual functional classfication
													T-test	P value							Ratio stress/control
								Funtional classification KEGG					2013	2013	2013	2015	2015	2015		2013	2013	2013	2015	2015	2015
Conditions	Accession	Peptide count	Unique peptides	Description in database	Description Uniprot	Description BlastKoala	Manual	1st dimension	2nd dimension	3rd dimension			ND	WD	NWD	ND	WD	NWD		ND	WD	NWD	ND	WD	NWD
ND	PGSC0003DMP400002933	2	2	PGSC0003DMT400004095 Protein amidophosphoribosyltransferase chloroplastic-like	Amidophosphoribosyltransferase	purF, PPAT; amidophosphoribosyltransferase [EC:2.4.2.14]		Metabolism	Nucleotide metabolism	Purine metabolism			0.0292577	0.346684	0.000121939	0.0399767	0.485066	0.00351246		0.266243	0.809203	0.506888	0.323547	0.9773	0.756764
ND	PGSC0003DMP400003127	2	2	PGSC0003DMT400004386 Protein 707392 photosystem ii protein d2	Photosystem II D2 protein			Metabolism	Energy metabolism	Photosynthesis			0.0413038	0.399346	nd	0.0393868	0.430991	nd		0.594701	1.08591	nd	0.486865	1.12684	nd
ND	PGSC0003DMP400005640	12	5	PGSC0003DMT400008103 Protein plastidic aldolase	Fructose-bisphosphate aldolase								0.0376588	0.13007	0.00594753	0.0390772	0.288184	0.360802		0.131599	0.444629	0.664929	0.198881	0.681031	0.952404
ND	PGSC0003DMP400012521	3	2	PGSC0003DMT400018192 Protein probable rhamnose biosynthetic enzyme 1-like	RHM1/ROL1	UDP-glucose 4,6-dehydratase		Metabolism	Carbohydrate metabolism	Amino sugar and nucleotide sugar metabolism			0.00898102	0.0141628	nd	0.044182	0.0542879	nd		0.251615	0.331058	nd	0.545857	0.578146	nd
ND	PGSC0003DMP400018565	2	2	PGSC0003DMT400027201 Protein acidic class ii -beta-glucanase precursor	Acidic class II 1,3-beta-glucanase								0.000366718	0.0293454	nd	0.00389023	0.259952	nd		3.92228	1.45488	nd	2.74779	1.52147	nd
ND	PGSC0003DMP400020951	3	3	PGSC0003DMT400030843 Protein photosystem i reaction center subunit chloroplastic-like	Photosystem I reaction centre PSI-D subunit			Metabolism	Energy metabolism	Photosynthesis			0.0365867	0.189035	0.000783976	0.029353	0.420666	0.0166723		0.364988	0.682662	0.714361	0.340292	0.896957	0.876862
ND	PGSC0003DMP400023006	5	5	PGSC0003DMT400033801 Protein threonine dehydratase chloroplastic-like	Threonine dehydratase biosynthetic								0.0334871	0.180656	0.000585737	0.0070212	0.0154433	0.160671		0.622273	2.23401	0.408837	1.90894	1.77984	0.917678
ND	PGSC0003DMP400023988	2	2	PGSC0003DMT400035271 Protein peroxiredoxin chloroplastic-like	Thioredoxin-dependent peroxiredoxin								0.0432335	0.182141	0.00326032	0.0325055	0.387985	0.126634		0.125069	0.501151	1.16717	0.202897	1.2366	1.07128
ND	PGSC0003DMP400024244	2	2	PGSC0003DMT400035649 Protein rab gdp dissociation inhibitor alpha-like	Guanosine nucleotide diphosphate dissociation inhibitor	GDI1_2; Rab GDP dissociation inhibitor		Signaling and cellular processes	Exosome				0.0264545	0.4973	0.00413932	0.0160874	0.407491	0.0652378		0.458546	0.99791	0.538928	0.335158	0.892832	0.864522
ND	PGSC0003DMP400025073	5	4	PGSC0003DMT400036931 Protein glycine--trna ligase mitochondrial-like	Diadenosine tetraphosphate synthetase								0.0454607	0.120884	nd	0.0104764	0.366417	nd		0.649799	0.784725	nd	0.407214	0.869081	nd
ND	PGSC0003DMP400027730	2	2	PGSC0003DMT400040876 Protein 3-ketoacyl- thiolase peroxisomal-like	3-ketoacyl CoA thiolase 1	ACAA1; acetyl-CoA acyltransferase 1 [EC:2.3.1.16]		Metabolism	Lipid metabolism	Fatty acid degradation			0.0213578	0.0958255	0.000309507	0.0487507	0.30954	0.0110884		0.243926	0.533584	0.378917	0.490865	0.790417	0.712599
ND	PGSC0003DMP400029634	3	2	PGSC0003DMT400043680 Protein uncharacterized oxidoreductase at4g09670-like	Oxidoreductase								0.0488113	0.233491	0.00118891	0.0314786	0.455914	0.0342182		0.510372	0.786745	0.797719	0.571254	1.05854	0.822711
ND	PGSC0003DMP400029942	2	2	PGSC0003DMT400044163 Protein succinate-semialdehyde mitochondrial-like	Aldehyde dehydrogenase								0.0326773	0.138763	0.000412888	0.0450758	0.41585	0.278148		0.119304	0.46927	0.569392	0.300735	0.873734	1.0504
ND	PGSC0003DMP400033445	3	3	PGSC0003DMT400049550 Protein chlorophyll a-b binding protein chloroplastic-like	Chlorophyll a-b binding protein, chloroplastic	LHCB3; light-harvesting complex II chlorophyll a/b binding protein 3		Metabolism	Energy metabolism	Photosynthesis - antenna proteins			0.025649	0.479706	0.133686	0.0398404	0.425282	0.00700712		0.186612	1.02304	1.2177	0.239266	0.898367	1.74697
ND	PGSC0003DMP400034086	2	2	PGSC0003DMT400050490 Protein uridine 5 -monophosphate synthase-like	OMPdecase			Metabolism	Nucleotide metabolism	Pyrimidine metabolism			0.0365849	0.152599	0.00082659	0.0268643	0.448487	0.373095		0.370184	0.618403	0.488978	0.59227	0.953718	0.960513
ND	PGSC0003DMP400046827	6	4	PGSC0003DMT400069357 Protein glyceraldehyde-3-phosphate cytosolic-like	Glyceraldehyde-3-phosphate dehydrogenase								0.0170186	0.24752	nd	0.0194133	0.403846	nd		0.336764	0.768119	nd	0.37081	1.11919	nd
ND	PGSC0003DMP400047626	2	2	PGSC0003DMT400070447 Protein elongation factor 1-beta 2-like	Elongation factor 1B alpha-subunit								0.0458025	0.334117	0.00645285	0.0449056	0.438857	0.274828		0.428549	1.35928	0.754965	0.285951	1.08948	1.08236
ND	PGSC0003DMP400051586	3	3	PGSC0003DMT400076175 Protein 3-ketoacyl- thiolase peroxisomal-like	3-ketoacyl CoA thiolase 2								0.0260149	0.436731	0.17447	0.0412949	0.407584	0.0395038		0.320078	0.918938	0.775218	0.476544	1.13561	2.02367
ND	PGSC0003DMP400054102	5	5	PGSC0003DMT400079767 Protein malate dehydrogenase	Malate dehydrogenase [NADP], chloroplastic								0.0457346	0.366397	6.40862e-06	0.0357748	0.381309	0.117976		0.42519	0.874631	0.593511	0.576026	0.87694	0.936107
ND	PGSC0003DMP400063871	7	4	PGSC0003DMT400092196 Protein elongation factor chloroplastic-like	Elongation factor Tu								0.0346337	0.0926638	0.000316567	0.0354019	0.467092	0.00241843		0.482008	0.619889	0.647605	0.502301	1.03935	0.658701
ND/NWD	PGSC0003DMP400001305	2	2	PGSC0003DMT400001769 Protein protein disulfide isomerase-like 2-3-like	Protein disulfide-isomerase	PDIA6, TXNDC7; protein disulfide-isomerase A6 [EC:5.3.4.1]		Genetic Information Processing	Folding, sorting and degradation	Protein processing in endoplasmic reticulum			0.00993401	0.220169	0.00280715	0.0103594	0.163188	0.00689632		0.521175	1.12733	0.491516	0.595837	1.28105	0.527807
ND/NWD	PGSC0003DMP400004499	13	11	PGSC0003DMT400006501 Protein ru large subunit-binding protein subunit chloroplastic	Rubisco subunit binding-protein beta subunit	chaperonin GroEL	*	Genetic information processing	Chaperones and folding catalysts	Other chaperones and cochaperones			0.00130607	0.418871	0.000360175	0.00941115	0.430521	0.00810459		0.530517	1.04104	0.339515	0.492418	0.958762	0.501532
ND/NWD	PGSC0003DMP400014162	4	4	PGSC0003DMT400020794 Protein 4-hydroxy-3-methylbut-2-en-1-yl diphosphate chloroplastic-like	GcpE								0.0141248	0.144252	0.000563707	0.00705124	0.219325	0.000960194		0.606565	0.838536	0.443255	0.598055	0.825983	0.610016
ND/NWD	PGSC0003DMP400020813	2	2	PGSC0003DMT400030650 Protein udp-glucose flavonoid 3-o-glucosyltransferase 7-like	Glycosyltransferase		*	Metabolism	Enzymes	Glycosyltransferases			0.00394579	0.0158981	8.43104e-05	0.0382635	0.0825803	0.0131177		0.26727	0.46445	0.268431	0.614768	0.683544	0.638707
ND/NWD	PGSC0003DMP400034134	11	8	PGSC0003DMT400050556 Protein endoplasmin homolog	Heat shock protein 90								0.0129238	0.489903	0.00169872	0.0113284	0.440952	0.0152458		0.475297	1.00551	0.485085	0.635381	1.03116	0.645364
ND/NWD	PGSC0003DMP400035225	2	2	PGSC0003DMT400052250 Protein glucose-6-phosphate dehydrogenase	Glucose-6-phosphate 1-dehydrogenase, cytoplasmic isoform	G6PD, zwf; glucose-6-phosphate 1-dehydrogenase [EC:1.1.1.49 1.1.1.363]		Metabolism	Carbohydrate metabolism	Pentose phosphate pathway			0.0173407	0.334945	0.000498027	0.00431883	0.282583	0.00455191		0.419155	0.885728	0.358507	0.626037	0.887136	0.572383
ND/NWD	PGSC0003DMP400052154	13	13	PGSC0003DMT400076966 Protein glycine dehydrogenase	Glycine dehydrogenase (decarboxylating), mitochondrial								0.0396308	0.306375	0.000320415	0.0320973	0.486403	0.00167893		0.384257	0.778446	0.430955	0.411547	1.01619	0.64848
ND/WD	PGSC0003DMP400002620;PGSC0003DMP400055879	5	2	PGSC0003DMT400003666 Protein 1525088 uridine diphosphate glucose dehydrogenase	OMPdecase	UMPS; uridine monophosphate synthetase [EC:2.4.2.10 4.1.1.23]		Metabolism	Nucleotide metabolism	Pyrimidine metabolism			0.00311467	0.00469055	1.80902e-05	0.0435621	0.0246543	0.0506574		0.2997	0.464133	0.477856	0.435723	0.309357	0.712918
ND/WD/NWD	PGSC0003DMP400042007;PGSC0003DMP400041999	6	5	PGSC0003DMT400062385 Protein gamma aminobutyrate transaminase 2-like	Gamma aminobutyrate transaminase isoform2	4-aminobutyrate---pyruvate transaminase		Metabolism	Amino acid metabolism	Alanine, aspartate and glutamate metabolism			0.000818724	0.027712	0.000212538	0.0187073	0.0114962	0.0254979		0.194935	0.632202	0.134122	0.495452	0.412247	0.465463
WD	PGSC0003DMP400008170	2	2	PGSC0003DMT400011762 Protein invertase inhibitor	Invertase inhibitor		*	Metabolism	Carbohydrate metabolism				0.162059	0.00216411	nd	0.250541	0.0315724	nd		1.94657	3.35252	nd	0.779816	2.2062	nd
WD	PGSC0003DMP400016959	4	4	PGSC0003DMT400024831 Protein phospholipase d alpha 1-like	Phospholipase D								0.0667202	0.0124648	0.00277039	0.481004	0.0392058	0.00845123		1.88148	2.47422	0.822202	1.01594	1.6221	0.76748
WD	PGSC0003DMP400033204;PGSC0003DMP400051588	3	3	PGSC0003DMT400049165 Protein chalcone synthase	Chalcone synthase 2								0.0366929	0.0137079	nd	0.145552	0.0307512	nd		0.605525	0.335432	nd	0.610513	0.23692	nd
WD	PGSC0003DMP400034826	5	3	PGSC0003DMT400051730 Protein gdsl esterase lipase at5g33370-like	Zinc finger protein								0.472746	0.00563625	nd	0.471989	0.0106517	nd		1.00762	0.637002	nd	1.01404	0.51465	nd
WD	PGSC0003DMP400037294	2	2	PGSC0003DMT400055410 Protein subtilisin-like protease-like	SBT1 protein								0.256034	0.0355833	nd	0.117815	0.00068723	nd		0.690193	0.32556	nd	1.43882	0.431959	nd
WD	PGSC0003DMP400037349;PGSC0003DMP400033672;PGSC0003DMP400054760;PGSC0003DMP400037350	3	3	PGSC0003DMT400055488 Protein phenylalanine ammonia-lyase-like	Phenylalanine ammonia-lyase	phenylalanine ammonia-lyase		Metabolism	Amino acid metabolism	Phenylalanine metabolism			0.00352713	0.000740896	nd	0.0995289	0.0491008	nd		0.529755	0.374666	nd	0.519445	0.341497	nd
WD	PGSC0003DMP400046919	3	3	PGSC0003DMT400069506 Protein ribosome-binding factor chloroplastic	Chloroplast-specific ribosomal protein								0.124387	0.0234148	3.58752e-06	0.492045	0.0159402	0.00788329		1.28515	1.7103	2.89079	1.00475	1.97015	1.35634
WD	PGSC0003DMP400048099;PGSC0003DMP400039723	14	7	PGSC0003DMT400071115 Protein glycolate oxidase	(S)-2-hydroxy-acid oxidase	(S)-2-hydroxy-acid oxidase		Metabolism	Carbohydrate metabolism	Glyoxylate and dicarboxylate metabolism			0.364015	0.0370876	0.0239077	0.0845577	0.0096957	0.025398		1.11876	2.21706	1.36953	0.780912	2.04587	0.790355
WD	PGSC0003DMP400049721	3	3	PGSC0003DMT400073479 Protein PREDICTED: uncharacterized protein LOC102592148	Uncharacterized protein			Uncharacterized					0.0790111	0.0467117	0.00193908	0.283533	0.00462593	0.469068		1.43768	3.67961	0.705347	0.735703	6.22751	1.01224
WD	PGSC0003DMP400053311;PGSC0003DMP400011345	7	7	PGSC0003DMT400078666 Protein serine mitochondrial-like	Serine hydroxymethyltransferase, mitochondrial	glyA, SHMT; glycine hydroxymethyltransferase [EC:2.1.2.1]		Metabolism	Carbohydrate metabolism	Glyoxylate and dicarboxylate metabolism			0.250535	0.0381981	0.0119811	0.472592	0.0117804	0.00233927		1.20321	1.68863	1.22668	1.01201	1.51704	0.709456
WD	PGSC0003DMP400055842	4	4	PGSC0003DMT400083137 Protein delta-1-pyrroline-5-carboxylate dehydrogenase mitochondrial-like	P5CDH1	1-pyrroline-5-carboxylate dehydrogenase		Metabolism	Amino acid metabolism	Alanine, aspartate and glutamate metabolism			0.254674	0.0123369	0.00421804	0.282322	0.00259758	0.289283		0.877019	2.25614	0.431056	0.879742	2.75269	0.93025
WD/NWD	PGSC0003DMP400005015;PGSC0003DMP400005016	3	3	PGSC0003DMT400007216 Protein PREDICTED: uncharacterized protein LOC102588001	Uncharacterized protein		*	Uncharacterized					0.0132735	0.0316752	0.000863662	0.209603	0.015785	0.0229781		0.453615	0.583871	0.555942	0.837224	0.632228	0.515852
WD/NWD	PGSC0003DMP400020834	8	8	PGSC0003DMT400030676 Protein hyoscyamine 6-dioxygenase-like	2-oxoglutarate-dependent dioxygenase		*	Metabolism	Enzymes				0.0018525	0.00487038	0.000773935	0.0775071	0.0185514	0.0478922		0.158535	0.280536	0.149804	0.718165	0.570352	0.517954
WD/NWD	PGSC0003DMP400021398	19	19	PGSC0003DMT400031568 Protein granule-bound starch synthase i	Granule-bound starch synthase 1, chloroplastic/amyloplastic	WAXY; granule-bound starch synthase [EC:2.4.1.242]		Metabolism	Carbohydrate metabolism	Starch and sucrose metabolism			0.194607	0.012508	2.84897e-06	0.0188456	1.41057e-05	0.000245704		0.832346	0.568786	0.374803	1.47617	0.354565	0.534181
WD/NWD	PGSC0003DMP400031888;PGSC0003DMP400008304	5	3	PGSC0003DMT400047146 Protein s-adenosylmethionine synthase 1-like	S-adenosylmethionine synthetase 1	S-adenosylmethionine synthetase		Metabolism	Amino acid metabolism	Cysteine and methionine metabolism			0.0263824	0.0387092	1.44679e-05	0.475724	0.0285265	0.0153334		0.605012	0.589641	0.293433	0.982786	0.539837	0.290715
WD/NWD	PGSC0003DMP400037236;PGSC0003DMP400029229	3	3	PGSC0003DMT400055332 Protein 1-aminocyclopropane-1-carboxylate oxidase	1-aminocyclopropane-1-carboxylate oxidase	aminocyclopropanecarboxylate oxidase		Metabolism	Amino acid metabolism	Cysteine and methionine metabolism			0.111654	0.0129065	0.000196625	0.0845672	0.0153128	0.00132753		0.572833	0.316398	0.398899	1.41205	0.481397	0.441782
WD/NWD	PGSC0003DMP400049183	10	3	PGSC0003DMT400072701 Protein s-adenosylmethionine synthase 3-like	S-adenosylmethionine synthetase	S-adenosylmethionine synthetase		Metabolism	Amino acid metabolism	Cysteine and methionine metabolism			0.000953857	0.00152155	2.88281e-05	0.0846277	0.0159507	0.0233211		0.415914	0.420757	0.271934	0.573382	0.266832	0.281581
WD/NWD	PGSC0003DMP400051438	2	2	PGSC0003DMT400075960 Protein 875878 aminolevulinate dehydratase	Delta-aminolevulinic acid dehydratase			Metabolism	Metabolism of cofactors and vitamins	Porphyrin and chlorophyll metabolism		porphobilinogen synthase	0.0052109	0.0377658	0.000255589	0.0786518	0.0262686	0.0253234		0.40142	0.623483	0.309956	0.651267	0.499983	0.415376
WD/NWD	PGSC0003DMP400052954	14	4	PGSC0003DMT400078206 Protein tubulin beta-1 chain-like	Tubulin beta chain	tubulin beta		Signaling and cellular processes	Cytoskeleton proteins				0.000186336	0.00350009	8.0758e-06	0.0975338	0.0374324	0.0180782		0.491651	0.561455	0.249393	0.73695	0.60914	0.429289
WD/NWD	PGSC0003DMP400059354	9	2	PGSC0003DMT400087679 Protein s-adenosylmethionine synthase 2-like isoform x1	S-adenosylmethionine synthetase 2	S-adenosylmethionine synthetase		Metabolism	Amino acid metabolism	Cysteine and methionine metabolism			0.0148699	0.006456	2.87671e-05	0.162398	0.0140016	0.0256085		0.332061	0.186193	0.201258	0.629294	0.197235	0.220025
WD/NWD	PGSC0003DMP400021716	2	2	PGSC0003DMT400031974 Protein PREDICTED: uncharacterized protein LOC102578852	Uncharacterized protein	*		Uncharacterized					0.222743	0.00127203	1.50555e-05	0.0991918	0.0482631	0.00178921		1.50028	2.64904	0.602471	1.75887	1.67567	0.617925

## Sheet: Supp. Table S8
Supplementary Table S8 List of differentially abundant protein in the potato genotype Kolibri induced by N deficiency (ND), drought stress (WD) or combined N deficiency with drought stress (NWD). Statistical analysis: Students T-test, P < 0.05
	lower abundant under stress conditions
	higher abundant under stress conditions
	students t-Test P value < 0.05
*	manual functional classfication
													T-test	P value						Ratio stress/control
								Funtional classification KEGG					2013	2013	2013	2015	2015	2015		2013	2013	2013	2015	2015	2015
Conditions	Accession	Peptide count	Unique peptides	Description in database	Description Uniprot	Description BlastKoala	Manual	1st dimension	2nd dimension	3rd dimension			ND	WD	NWD	ND	WD	NWD		ND	WD	NWD	ND	WD	NWD
WD/NWD	PGSC0003DMP400042007;PGSC0003DMP400041999	6	5	PGSC0003DMT400062385 Protein gamma aminobutyrate transaminase 2-like	Gamma aminobutyrate transaminase isoform2	4-aminobutyrate---pyruvate transaminase		Metabolism	Amino acid metabolism	Alanine, aspartate and glutamate metabolism			0.0240722	0.00739135	0.00076295	0.359261	0.0488614	0.00731413		0.277022	0.271657	0.224042	1.30466	0.469969	0.276311
WD/NWD	PGSC0003DMP400021398	19	19	PGSC0003DMT400031568 Protein granule-bound starch synthase i	Granule-bound starch synthase 1, chloroplastic/amyloplastic	WAXY; granule-bound starch synthase [EC:2.4.1.242]		Metabolism	Carbohydrate metabolism	Starch and sucrose metabolism			0.193432	0.000336405	6.23074e-05	0.358418	0.013255	0.00933521		1.09041	0.382182	0.639923	0.882821	0.215457	0.641815
WD/NWD	PGSC0003DMP400020834	8	8	PGSC0003DMT400030676 Protein hyoscyamine 6-dioxygenase-like	2-oxoglutarate-dependent dioxygenase		*	Metabolism	Enzymes				0.0579087	0.00836394	0.00209754	0.440095	0.040074	0.00944064		0.458564	0.269551	0.346005	0.947403	0.637471	0.360115
WD/NWD	PGSC0003DMP400025183	4	4	PGSC0003DMT400037083 Protein low-temperature-induced 65 kda	Low-temperature-induced 65 kDa protein		*	Organismal Systems	Environmental adaptation				0.0285403	0.0194252	0.00104512	0.147002	0.00288232	0.0116136		1.3953	2.22047	1.69614	0.645785	2.23112	2.5567
WD/NWD	PGSC0003DMP400031888;PGSC0003DMP400008304	5	3	PGSC0003DMT400047146 Protein s-adenosylmethionine synthase 1-like	S-adenosylmethionine synthetase 1	S-adenosylmethionine synthetase		Metabolism	Amino acid metabolism	Cysteine and methionine metabolism			0.248407	0.00156723	0.00352047	0.48304	0.0131156	5.12406e-07		1.08896	0.438764	0.571009	0.99254	0.619129	0.337125
WD/NWD	PGSC0003DMP400059354	9	2	PGSC0003DMT400087679 Protein s-adenosylmethionine synthase 2-like isoform x1	S-adenosylmethionine synthetase 2	S-adenosylmethionine synthetase		Metabolism	Amino acid metabolism	Cysteine and methionine metabolism			0.0885934	0.00201087	0.000204066	0.385278	0.00713842	2.47049e-05		0.675448	0.154143	0.251024	0.894971	0.242056	0.352979
WD/NWD	PGSC0003DMP400049183	10	3	PGSC0003DMT400072701 Protein s-adenosylmethionine synthase 3-like	S-adenosylmethionine synthetase	S-adenosylmethionine synthetase		Metabolism	Amino acid metabolism	Cysteine and methionine metabolism			0.447457	0.0111997	0.00037354	0.0048916	0.00240877	0.000402255		0.965185	0.420298	0.399669	0.654392	0.504086	0.531508
ND	PGSC0003DMP400025033	2	2	PGSC0003DMT400036890 Protein amino acid binding	Amino acid binding protein		*	Organismal Systems	Environmental adaptation				0.0021984	0.258689	0.000787595	0.0163691	0.485079	0.00376557		0.56956	0.948769	0.638631	0.5723	1.00585	0.718965
ND	PGSC0003DMP400004255	3	2	PGSC0003DMT400006140 Protein 20 kda chloroplastic-like	Chaperonin 21		*	Genetic information processing	Chaperones and folding catalysts	Heat shock proteins			0.00908641	0.0640328	0.000371944	0.0389045	0.349225	0.15793		0.574598	0.680073	0.627493	0.638767	1.09148	0.869294
ND	PGSC0003DMP400053311;PGSC0003DMP400011345	7	7	PGSC0003DMT400078666 Protein serine mitochondrial-like	Serine hydroxymethyltransferase, mitochondrial	glyA, SHMT; glycine hydroxymethyltransferase [EC:2.1.2.1]	Metabolism	Carbohydrate metabolism	Glyoxylate and dicarboxylate metabolism	glyA, SHMT; glycine hydroxymethyltransferase [EC:2.1.2.1]			0.0361969	0.0626474	0.0284683	0.00451895	0.260876	0.402221		1.51978	1.39822	1.31154	0.468952	1.11278	0.960696
ND	PGSC0003DMP400014580	2	2	PGSC0003DMT400025634 Protein PREDICTED: uncharacterized protein LOC102593202	Uncharacterized protein		*	Uncharacterized					0.0358731	0.297869	nd	0.0194018	0.248651	nd		0.457372	0.89567	nd	0.574895	0.894111	nd
ND	PGSC0003DMP400016824;PGSC0003DMP400016822;PGSC0003DMP400016823	8	8	PGSC0003DMT400024601 Protein aspartic protease inhibitor 5-like	Aspartic protease inhibitor 5		*	Metabolism	Peptidases and inhibitors				0.017216	0.0797679	0.442063	0.0219731	0.0566119	0.024404		1.82	2.7319	0.92962	0.233756	0.431019	0.171425
DW	PGSC0003DMP400053664	2	2	PGSC0003DMT400079161 Protein 3-deoxy-d-arabino-heptulosonate 7-phosphate synthase	Phospho-2-dehydro-3-deoxyheptonate aldolase 1		*	Metabolism	Amino acid metabolism	Phenylalanine, tyrosine and tryptophan biosynthesis			nd	0.0182646	nd	nd	0.00962767	nd		nd	0.260864	nd	nd	0.325994	nd
DW	PGSC0003DMP400028340;PGSC0003DMP400028339	3	3	PGSC0003DMT400041818 Protein 3-deoxy-d-arabino-heptulosonate-7-phosphate synthase	Phospho-2-dehydro-3-deoxyheptonate aldolase 2	3-deoxy-7-phosphoheptulonate synthase		Metabolism	Amino acid metabolism	Phenylalanine, tyrosine and tryptophan biosynthesis			0.193642	0.00263455	0.00465173	0.287785	0.0414748	0.000301193		0.879516	0.460033	0.697897	1.24655	0.620979	0.612641
DW	PGSC0003DMP400000857	4	2	PGSC0003DMT400001151 Protein bifunctional polymyxin resistance	UDP-apiose/xylose synthase		*	Metabolism	Carbohydrate metabolism	Amino sugar and nucleotide sugar metabolism			0.485759	0.00140579	nd	0.0125775	0.00578887	nd		1.00438	0.547578	nd	0.566099	0.548927	nd
DW	PGSC0003DMP400033204;PGSC0003DMP400051588	3	3	PGSC0003DMT400049165 Protein chalcone synthase	Chalcone synthase 2		*	Metabolism	Biosynthesis of other secondary metabolites	Flavonoid biosynthesis			0.0174447	0.00067377	nd	0.120054	0.000694665	nd		1.44543	0.356541	nd	0.740806	0.238979	nd
DW	PGSC0003DMP400048577;PGSC0003DMP400035875	2	2	PGSC0003DMT400071822 Protein g3bp-like isoform x1	RNA binding protein		*	Genetic information processing	Messenger RNA biogenesis	mRNA surveillance and transport factors			0.0325049	0.00348235	nd	0.107642	0.0266456	nd		0.658504	0.505901	nd	0.738588	0.562975	nd
DW	PGSC0003DMP400002384	2	2	PGSC0003DMT400003356 Protein granule-bound starch synthase chloroplastic amyloplastic-like	Granule-bound starch synthase 2		*	Metabolism	Carbohydrate metabolism	Starch and sucrose metabolism			0.39759	0.00451395	0.0607437	0.265169	0.0199582	0.00140349		1.03442	0.466131	0.904393	0.860201	0.483247	0.675359
DW	PGSC0003DMP400048006	3	2	PGSC0003DMT400070986 Protein heat shock protein 70	Heat shock protein 70		*	Genetic Information Processing	Folding, sorting and degradation	Protein processing in endoplasmic reticulum			0.025007	0.00450647	nd	0.158169	0.00686023			1.59859	5.19112	nd	1.71166	4.4206	nd
DW	PGSC0003DMP400054976;PGSC0003DMP400054973;PGSC0003DMP400018068;PGSC0003DMP400018070;PGSC0003DMP400018968;PGSC0003DMP400054972;PGSC0003DMP400018067;PGSC0003DMP400018069;PGSC0003DMP400036432	12	10	PGSC0003DMT400081247 Protein phospholipase a1-iigamma-like	Phospholipase A1		*	Lipid Metabolism	Fatty acid degradation	Phospholipase A1			0.104062	0.0023449	0.00112052	0.336067	0.0207883	0.00303463		0.731083	0.288829	0.450492	1.19097	0.376619	0.669434
DW	PGSC0003DMP400033051	2	2	PGSC0003DMT400048880 Protein PREDICTED: uncharacterized protein LOC102606261	DUF1995 domain-containing protein		*	Uncharacterized					0.334613	0.0159916	nd	0.152031	0.0253523	nd		0.94494	0.587222	nd	2.08663	0.48394	nd
DW	PGSC0003DMP400017468	2	2	PGSC0003DMT400021426 Protein PREDICTED: uncharacterized protein ycf23-like	Uncharacterized protein ycf23		*	Uncharacterized					0.288494	0.0422828	nd	0.139464	0.0017714	nd		0.879285	1.94547	nd	2.47025	1.62176	nd
DW	PGSC0003DMP400023729;PGSC0003DMP400012333	2	2	PGSC0003DMT400034882 Protein probable methyltransferase pmt8-like	Methyltransferase		*	Metabolism	Enzymes				nd	0.00308612	nd	nd	0.0259556	nd		nd	0.395312	nd	nd	0.647052	nd
DW	PGSC0003DMP400015385;PGSC0003DMP400020469;PGSC0003DMP400002369;PGSC0003DMP400008843;PGSC0003DMP400056792	12	5	PGSC0003DMT400022574 Protein tubulin alpha chain-like	Tubulin alpha chain	tubulin alpha		Signaling and cellular processes	Cytoskeleton proteins				0.445052	0.0345542	0.00903322	0.273585	0.025873	0.000338061		0.975526	0.485104	0.751658	1.33426	0.378757	0.550281
